# Supplementary material for: Adipogenic characterization of immortalized CD55+ progenitor cells from human white adipose tissue
Source: Adipocyte. 2023 Nov 20;14(1):2283213. doi: 10.1080/21623945.2023.2283213 (PMC12147497; doi:10.1080/21623945.2023.2283213)
Supplement: Supplemental Material [file KADI_A_2283213_SM7780.xlsx]

## Sheet: Table_S_1
Transcriptome analysis of differential gene expression in TERT-hAPCs vs hAPCs in 2D culture
ID	logFC	AveExpr	t	P.Value	adj.P.Val	B
CHRDL1	-2.84864407932141	6.27927808996215	-62.8712849718145	4.1463900536152e-21	5.33018441392234e-17	38.7235084552439
C1QTNF1	-2.4077361708086	5.76454482234695	-53.8075306599077	5.36723879651738e-20	2.373930885543e-16	36.2077359721367
CKB	-3.4663532866773	4.56052435611081	-52.9863036103693	6.91077021148798e-20	2.373930885543e-16	35.9403724297086
NRN1	2.40902740136692	6.07687687761195	52.7719546020769	7.38679388733724e-20	2.373930885543e-16	35.8677198775709
ECHDC3	2.53489860987549	5.36840213779829	49.287825281315	2.26837048712365e-19	5.51458961929055e-16	34.7118701265556
MEST	-3.45879927640352	4.09505013249229	-48.9099461084864	2.57390413969221e-19	5.51458961929055e-16	34.6293933776922
TNFRSF21	-4.07366721306751	2.96942700256757	-48.2610127062255	3.20493324005647e-19	5.88563097156084e-16	34.2585945748723
DCN	-3.69868359614591	5.05660753716989	-47.608709059674	4.0070246141265e-19	6.43878767682453e-16	34.2029346141295
C1S	-3.05855162940224	4.61093125651503	-46.3213443876391	6.28305823610896e-19	8.09587190501828e-16	33.7584516573422
SYNPO	1.80827206746091	6.91856824342121	46.3147103996617	6.29783889927521e-19	8.09587190501828e-16	33.7550182783918
GNG2	-2.64369613522033	5.09764156147062	-45.9695207176614	7.12015572016162e-19	8.32087288933433e-16	33.6284103507696
CCDC80	-2.78156037865203	8.14124446944822	-45.4660755449104	8.52969690662669e-19	9.13743781122384e-16	33.4389731514399
RBP4	-3.01068248815451	6.19079399095371	-44.8026387413303	1.085484447123e-18	1.0733771205974e-15	33.1981077749639
PDLIM1	2.11609331131057	7.22630619593878	43.0139213537326	2.11676450337871e-18	1.94364340649524e-15	32.5304740459849
SLC22A3	-3.80397711611999	1.9393616345215	-42.7697260164575	2.32373959983115e-18	1.9914448370553e-15	32.1896117161522
PCK2	1.88002724635727	7.59827524077433	42.0995830455262	3.00989579242283e-18	2.20571364685991e-15	32.1645422818755
FHL1	-1.8928428474027	8.59546377450344	-42.0333653519166	3.08851385791353e-18	2.20571364685991e-15	32.1272756386963
CRLF1	-4.04211938534606	3.52665543183721	-41.7582164721734	3.43927137538728e-18	2.32693860687387e-15	32.0089998034927
C1R	-3.34908537948033	4.29626220103714	-41.0239560763601	4.59865038909428e-18	2.71289763079211e-15	31.7741104785653
GDF11	-2.82738006694353	5.2316720671748	-40.9999992979251	4.64284308653647e-18	2.71289763079211e-15	31.7591636183537
SERPING1	-2.73509268836124	4.68489722698606	-40.8637972955314	4.90279797454407e-18	2.74023773751148e-15	31.7068117619004
CALB2	2.26574583055548	6.20227069712732	40.3427573256352	6.04888221289149e-18	3.23993253528e-15	31.4947606963353
KCNK3	-2.02450822694807	4.72594345607547	-39.9231368053246	7.17782018912561e-18	3.69083514124839e-15	31.304251917739
UNC5B	2.25101247373906	4.99882920855817	39.7273095885364	7.7792433150269e-18	3.84623741594888e-15	31.2420129680818
SERPINE1	-3.47955390645975	6.76168702751187	-38.6259637158965	1.23216822443208e-17	5.65697233038373e-15	30.7294439566927
MFGE8	-2.60234022801956	5.0721217434655	-38.4098556900706	1.35056630562235e-17	5.98673443406046e-15	30.6765446463973
SFRP1	-6.78018784276223	1.10134300020135	-42.3322834588525	2.75002238655638e-18	2.20571364685991e-15	30.6494386155619
SLIT3	-2.98823838329242	4.50824457184778	-38.0841008353715	1.55236970528218e-17	6.48938186312548e-15	30.5535068926227
THY1	-3.39887691932146	4.03591351422544	-38.0653439260844	1.56492289192446e-17	6.48938186312548e-15	30.5387048077897
TF	-9.3868157598553	2.36993574184342	-39.5641540517246	8.32110842529094e-18	3.9617721780413e-15	30.3513388676925
PTGFRN	-3.79573839104684	0.506602935254228	-37.6907386544298	1.83952094553085e-17	6.97245418014456e-15	30.2067953670893
NIBAN1	2.47988795434852	6.32672197559866	37.1412215613845	2.33854122469614e-17	8.58912784099111e-15	30.1203976400281
SELENOP	-4.92807241972437	3.06459612541221	-37.7432182496803	1.79815669479912e-17	6.97245418014456e-15	30.0722503298099
MOCOS	1.99505107400493	5.3410204568403	36.6558795569083	2.89916767226648e-17	1.03524445630515e-14	29.9241813162435
MFAP5	-3.4367210110725	5.50918651286646	-36.5426368503049	3.04945984069073e-17	1.0594812500562e-14	29.8429932420082
CLU	-2.50770211355724	4.18933505758506	-36.3281545699718	3.35720807463313e-17	1.13570815261602e-14	29.7854131227808
C6	2.77036710704036	3.93879594784365	35.6511409005882	4.5643208117274e-17	1.47317486559852e-14	29.476662432221
CTSK	-2.97748642063479	2.80553761178233	-35.6417583207972	4.58397468875462e-17	1.47317486559852e-14	29.3405655718795
SMARCA1	-1.68482226062587	4.701579527985	-35.3716904918771	5.18992335352129e-17	1.58296812837722e-14	29.2805518381526
MTARC2	-3.47701052892144	1.0489378384585	-35.3282635379952	5.29503146792846e-17	1.58296812837722e-14	29.2801615807066
SPOCK1	-3.31174796940722	3.51437671883484	-35.0248001811617	6.09549999592695e-17	1.78085573744639e-14	29.1858830198782
CPE	-3.92633666584474	1.89209988443058	-35.3523373339859	5.23648887364562e-17	1.58296812837722e-14	29.1604459050158
LYNX1	-5.64885103728168	0.835589483207557	-37.6849634877177	1.84413412777064e-17	6.97245418014456e-15	29.0569600622245
HSPB8	-2.49812759751759	4.08524352988945	-34.3632734495288	8.31957279633613e-17	2.37662462882002e-14	28.8778198244255
MXRA8	-2.08664259830201	4.78830884891421	-34.2917909486928	8.60696419363492e-17	2.40286842605354e-14	28.8203468787864
NQO1	1.76171171018417	7.10226994892393	34.2424098227294	8.81163074614105e-17	2.40286842605354e-14	28.7068477908265
ADGRL1	-2.15445159841835	3.89942699913109	-33.9197231123225	1.02826577986184e-16	2.69762379594368e-14	28.6710139514638
GPT	1.7800540123445	5.25117130978387	33.8343936139514	1.07136948943268e-16	2.75449095733142e-14	28.6079798586475
CXCL12	-2.0583449320772	3.5428804139142	-33.7146560551604	1.13511116891985e-16	2.86114785813034e-14	28.5723946749566
ABCD2	-3.07834281394663	5.07278300329486	-33.6599992629638	1.16553219952227e-16	2.8813300817036e-14	28.4970873159997
KCTD15	-3.52861941079196	2.01004113622455	-33.5459816727159	1.23180815314973e-16	2.98771581296978e-14	28.3880419918897
CDO1	-2.38231179193056	3.04394954436082	-33.2949839605167	1.39219132118452e-16	3.31418878404205e-14	28.2743331041474
PLAAT5	-2.07857535979074	4.50952350840526	-33.0006539609045	1.60890402170677e-16	3.76044749073464e-14	28.1569517769314
MTARC1	-3.03320391495802	2.15942081407316	-32.8841269615964	1.70433905849904e-16	3.91237117803663e-14	28.1507849547362
S100A10	-2.02088199731866	5.66010610332048	-32.1686645394129	2.43851801488049e-16	5.31307611547267e-14	27.6911520371553
MFSD6	2.91742021742766	3.97373643349948	31.807671082525	2.93021487194267e-16	6.01586358268425e-14	27.6151162159381
CLGN	2.819045770391	3.68356150785924	31.8909260735439	2.80817320107513e-16	5.91787975406898e-14	27.6139183036918
SERPINB9	-3.90279212083399	1.60589999488903	-32.4354204929379	2.13173625308661e-16	4.72473612645316e-14	27.6011435410092
MAPRE2	-1.6205117923148	4.14311062817328	-31.7956705094337	2.94826453293744e-16	6.01586358268425e-14	27.5782873269294
PLCXD1	1.81441241715328	7.90404917970128	31.9527591325952	2.72102428174723e-16	5.82979452364344e-14	27.52377388563
OLMALINC	1.47085989769034	5.19022904213509	31.6003125311117	3.2592685973519e-16	6.54654653421228e-14	27.4394095150262
PCDH18	-2.54633883512332	5.85733222948648	-31.0165544651126	4.41404732294048e-16	8.54913814782349e-14	27.0564628669178
EMC10	-1.75781468591737	4.12984416155801	-30.8788471073804	4.7452441310767e-16	8.97060489779279e-14	27.0085903275668
INHBB	-3.25538216149665	1.52995603127963	-30.7468589623936	5.08747971378992e-16	9.47819590156079e-14	26.9783688731834
LEPR	2.47423039781253	5.23611579361329	30.6943025470186	5.23095032806603e-16	9.60626663818412e-14	26.952730691337
CELF2	-4.86200891852138	1.32368780514671	-30.9986046095217	4.4557935115066e-16	8.54913814782349e-14	26.889850848135
MRGPRF	-2.52186344999463	3.85148273607163	-30.3879527414439	6.15719594480797e-16	1.09931602597926e-13	26.8759146011349
PTX3	-2.96085641635801	6.18603684148496	-30.5234669283772	5.72767962853353e-16	1.03703269894082e-13	26.781214656395
SYPL2	-3.10160908391614	0.644996274405549	-30.166675143035	6.9335293411503e-16	1.20446648216875e-13	26.686272201195
CCN1	-2.4890362785945	4.41655264370957	-30.1767705060552	6.8959414505921e-16	1.20446648216875e-13	26.6645355859238
TUB	-3.29153341634033	2.42164529739202	-29.9470582462976	7.80730947874351e-16	1.33190742458093e-13	26.6410694977492
TRIM47	-2.53099543419898	3.0095803750731	-29.3913573001525	1.05823005051146e-15	1.72196801257277e-13	26.3442810754996
MASP1	-3.99572146020102	1.45022399229917	-29.9312938192643	7.87436517060682e-16	1.33190742458093e-13	26.3139040277407
RASL10B	1.29598283194951	5.55547378952457	29.59891981748	9.43989073400584e-16	1.57597136864474e-13	26.3101578526592
MSC-AS1	1.62765152040149	4.27510945737535	29.1494014517582	1.21015920569262e-15	1.94457457364734e-13	26.1717968263104
FSTL1	-1.54119757783228	8.71790485340961	-29.5024759668538	9.95354536687329e-16	1.64042084219431e-13	26.170650010567
EFEMP1	-3.06148338086528	2.34179337584378	-28.9674556439373	1.3395611947474e-15	2.05000704267593e-13	26.1080521601367
FBLN5	-3.47488572616151	2.31278535654984	-29.0244336022573	1.297529728592e-15	2.00960779048796e-13	26.0755285589965
FST	-3.68904201535367	3.89611445672599	-28.8175313462034	1.45719888392867e-15	2.2037990179886e-13	26.0053760254608
VIM	1.24338664031055	11.7219813848041	29.1002950400014	1.24372429731585e-15	1.97383652370312e-13	25.9427875921062
PTEN	1.34842715296521	7.10776378223334	29.0254833808145	1.2967685645455e-15	2.00960779048796e-13	25.9242531808839
NEO1	-2.75214462662156	3.41527212723642	-28.5332634716938	1.71134657020476e-15	2.52866208735428e-13	25.8288279759132
ITIH1	-4.71369205094185	3.38405379409205	-28.3728032024671	1.87518825188727e-15	2.67839388644565e-13	25.7698700061262
LHFPL6	-1.687204944987	3.98256154748178	-28.5031165303735	1.74093116658913e-15	2.54314433482991e-13	25.7596983344563
SESN3	-4.52597789874067	2.003181921021	-28.4214690793174	1.82380925811633e-15	2.63427730484106e-13	25.7324218539627
OXCT1	-1.23124012850128	6.24596596938748	-28.6209051133318	1.62832516656955e-15	2.43396744375018e-13	25.7111000735814
SLC25A42	1.59925288267055	5.18922327941329	28.1968984766188	2.07406603546805e-15	2.86689450386471e-13	25.5590735797179
GPX3	-2.18840273653277	6.11231506173476	-28.2974360248603	1.95780565798692e-15	2.73560779711107e-13	25.5018117066255
APOD	-4.64115773605622	1.44629225807187	-28.3414518957589	1.90909779115654e-15	2.69686286871619e-13	25.478868431949
TP53I11	-1.7941684309093	3.8440191944855	-27.9167828364297	2.43826194698039e-15	3.23132549777659e-13	25.4587190672302
SV2A	-2.90189477194462	5.1070096363829	-28.1468543580316	2.13464241047539e-15	2.91923704113416e-13	25.4561216980623
LRRC8B	-1.9821251761578	5.92434331805623	-28.0888974341605	2.20714712029209e-15	2.95550794076613e-13	25.3836751845006
PEG10	-2.27293339779581	7.86611940292919	-28.1097577080861	2.18075468094137e-15	2.95090541300013e-13	25.3590730762183
CYP1B1	-4.34370896946191	3.97462372182329	-27.5757853199251	2.97528219316095e-15	3.86335884778626e-13	25.2957206955438
TMEM119	-2.62545995085188	3.90946319593988	-27.5046734261558	3.10231095786114e-15	3.9880207363305e-13	25.2205304055622
CPNE7	2.74557387631016	3.87676435380467	27.4284551148784	3.24486331713552e-15	4.04977844094923e-13	25.2003467238536
ABLIM3	1.37190054010249	6.96642280794274	27.6572677099364	2.83647032844984e-15	3.7206965379819e-13	25.1265210944867
SERPINE2	-5.02539750227113	1.39073330531313	-27.4593091045056	3.18633807945754e-15	4.04977844094923e-13	25.0331623192465
NT5DC2	1.36987416116151	6.57043231343943	27.4304689408173	3.24100888016621e-15	4.04977844094923e-13	25.0129210598676
ACHE	-3.31388597992365	3.63932822571798	-27.2208188680963	3.66956090177154e-15	4.36779679558084e-13	25.0119392726351
CDH11	-2.76430617807082	1.96172927340162	-27.031608512441	4.10802184502062e-15	4.75753340700361e-13	24.976532419061
VSIR	-1.46305835214996	4.28866713771478	-27.1123503332795	3.91448738571429e-15	4.61658122416121e-13	24.9086293591456
FGFR1	-1.1325835678476	6.41015005790134	-27.2728906848213	3.55779720073918e-15	4.29886209003795e-13	24.8636361118176
PDE1B	-1.96093411527809	4.8817052312982	-27.0850544346583	3.97881081691737e-15	4.64978300467934e-13	24.860921744909
MMP2	-1.56752707520274	8.63396256714921	-27.2788796848795	3.54517591656098e-15	4.29886209003795e-13	24.8496706575312
GDI2	0.906911488810431	8.20502087050498	27.2632543460593	3.57820492908643e-15	4.29886209003795e-13	24.8441184238724
DCLK2	1.60757371256773	3.54672730647701	26.6693749664454	5.10975911293978e-15	5.66258218938283e-13	24.7380191928593
RSAD1	1.58446148706647	6.17884054543464	26.7861802493739	4.76110583722287e-15	5.36877329276316e-13	24.6310269435883
ALDH1L1	-1.33442975268322	7.86679659233532	-26.89266921318	4.46516484042679e-15	5.12497268068629e-13	24.6091922779707
IGFBP5	-2.62601467332174	7.58743466586934	-26.8574324746575	4.56087273314821e-15	5.18849725527612e-13	24.5963736054627
PMEPA1	-1.74771530407174	3.61079414466763	-26.3916264069002	6.05206199792915e-15	6.27413362769187e-13	24.5516752164027
MT1X	2.23770886831162	5.13865202949273	26.4095341884933	5.98607310957376e-15	6.25617640842038e-13	24.5195640006976
ALDH1A3	-2.22627844756845	5.52149887216292	-26.6163765318988	5.27678174566657e-15	5.79769481543109e-13	24.5024912951343
PHTF1	-1.36385019005186	4.07214372320806	-26.3588964610061	6.17466855819328e-15	6.35002914524597e-13	24.4822616714789
SERPINF1	-1.09285423272756	9.81417960038915	-26.6924583552527	5.03877170735303e-15	5.63247046069767e-13	24.4822009767941
TRIB3	1.22707736647896	5.9966593768622	26.5244664306695	5.58029214805856e-15	5.97788796360773e-13	24.4525266228464
KREMEN1	-3.01673213495868	2.77309025266877	-26.0712290245826	7.3725406922096e-15	7.15800646442533e-13	24.4076747219675
STK24	1.17112071673097	6.884222386125	26.5048556289116	5.64741407273163e-15	5.99979404173265e-13	24.3924129687187
RASSF4	1.57068382820461	7.98997964619722	26.530507929648	5.5597845571846e-15	5.97788796360773e-13	24.3880517750999
OPTN	0.92501906778409	8.03202801111962	26.5250168356295	5.57842051082278e-15	5.97788796360773e-13	24.3834111224507
EZR	-1.38023702988194	4.9918160368799	-26.3074765638351	6.37263018584605e-15	6.45040638102763e-13	24.3590055724696
ITGB1	1.48213152629465	10.3042667697599	26.4634476256455	5.79196644024852e-15	6.1029285729012e-13	24.337215592404
KLF11	1.7157762030881	5.26736114085599	26.2255595663276	6.70201237298033e-15	6.59912556489738e-13	24.3354415073304
SPARCL1	-3.97653789993267	3.47601720872498	-25.9127222290358	8.13568654809273e-15	7.57856888229942e-13	24.3053982215495
AIFM2	1.01894056273543	8.89590650988808	26.3300993884743	6.28471878763774e-15	6.4119095250066e-13	24.2523817594768
LPL	-1.69190859314197	10.3597212343638	-26.2571646493854	6.57284326935563e-15	6.549914746323e-13	24.2069711206153
FBLIM1	1.3215020649104	5.6625900453098	26.052219619529	7.45992078632885e-15	7.15800646442533e-13	24.2063326420696
EPB41	-1.53002534083504	4.1518724323485	-26.0127205172806	7.64501207080213e-15	7.27975038297492e-13	24.2061997055137
UBE2G2	0.916374902900422	8.0752388967251	26.220027594604	6.72489653054498e-15	6.59912556489738e-13	24.1882542481147
APCDD1	-9.78238061469033	-0.506405980707641	-32.7349609833746	1.83534444583609e-16	4.13918471074086e-14	24.1280460868591
CTIF	1.39218917366324	6.64817672941349	26.0518832122511	7.46147698353165e-15	7.15800646442533e-13	24.1207190917238
GIPR	2.02531514980657	6.94451417480545	25.8571564218931	8.42265845745702e-15	7.73777358188425e-13	24.0206709249766
NOVA1	-7.06294240196568	-1.27324175964029	-31.2936204068198	3.81965591271816e-16	7.55410411661415e-14	24.0156727040522
PCSK9	-4.05747134630185	1.11484962563057	-25.6765142361374	9.43205990675288e-15	8.46377536881032e-13	23.9821765224793
CYP17A1-AS1	0.945515288483215	7.39685961163826	25.8449407189052	8.48717289028144e-15	7.73777358188425e-13	23.9572935165073
WBP1L	0.945515288483215	7.39685961163826	25.8449407189052	8.48717289028144e-15	7.73777358188425e-13	23.9572935165073
COL18A1	-1.94306243156497	4.48089580599636	-25.6415881557232	9.64159483645177e-15	8.54777252569569e-13	23.9421266149849
STK38L	-1.92224614218061	5.17198747052026	-25.668282238597	9.48100858116442e-15	8.46377536881032e-13	23.9336736905087
GDF15	3.40565789696805	2.19773529467337	25.7379648212785	9.07501490227635e-15	8.21544482878609e-13	23.9283675934754
CCN2	-2.53881415860843	4.76339878099391	-25.5967050677073	9.9181306140082e-15	8.67330401653574e-13	23.9202335071864
PACSIN3	-2.02855941344914	3.29158252577486	-25.3183105692227	1.18322137373205e-14	1.01402071728836e-12	23.9013298442008
TRARG1	1.07281602379194	7.98380191583039	25.629298233437	9.71649465983707e-15	8.55517389398668e-13	23.8038762934345
AEBP1	-4.42213946361679	1.12417375166826	-25.2037689919928	1.27300541914558e-14	1.08374070616665e-12	23.7268772464674
SLC39A8	-2.31591552408322	2.60757271466695	-24.8296508088428	1.62011237499984e-14	1.32653150195051e-12	23.6224229322091
HNMT	-3.15357996507502	0.936980619140731	-24.9849569369164	1.46519111062445e-14	1.22305400825177e-12	23.6180129467545
SCARA5	-4.63773021352854	-0.0712118606671081	-25.4162311814202	1.111781289777e-14	9.59191173159952e-13	23.6151513001454
IL1RL1	-4.36679736408807	1.72820000954106	-24.7522056080462	1.70376321758947e-14	1.37029942075159e-12	23.5724866894286
CCL2	-3.39459878465963	1.2262810601251	-24.8684183593883	1.57988231036177e-14	1.30188378844234e-12	23.4861753796825
ACVRL1	-2.67076536307712	2.28250324369253	-24.5559325011006	1.93692565054278e-14	1.50904116592287e-12	23.4449057990046
ITPKB	-2.89151561274882	1.20801464696254	-24.5584275354484	1.93375830521691e-14	1.50904116592287e-12	23.4429165065408
RAB3IL1	1.50321760284586	4.16576031280045	24.6677717071378	1.80019921336298e-14	1.428491412826e-12	23.432785813275
LIPE	1.12195947887601	10.6334134773617	25.0635841103208	1.39281478158618e-14	1.17023751746996e-12	23.4219105627663
SNAI2	-2.12094650414971	2.62028193230832	-24.4683755593262	2.05162865000894e-14	1.57738957182476e-12	23.370464743552
HES6	-2.23671794733473	2.03809654074664	-24.3861541453578	2.16590483569642e-14	1.63780627428691e-12	23.3335167937514
ALDH5A1	-3.79281875040567	-0.596433711265526	-24.6178672691389	1.85990124356224e-14	1.46681168625722e-12	23.2905629679266
PLTP	-1.23799572411623	5.76393004658471	-24.7505994354072	1.70554575900626e-14	1.37029942075159e-12	23.2406494574992
DTX4	-1.33280095043215	5.33421236864021	-24.5084507696596	1.99826058333587e-14	1.54744818064955e-12	23.1526164187953
GLIPR1	-2.13723092705482	2.97315764640234	-24.1719489964268	2.49645293204924e-14	1.83382299665674e-12	23.1493079122105
SNHG32	1.34610111647363	5.12832025454054	24.3369030356988	2.23756899082918e-14	1.67232263820402e-12	23.0907642630059
SLC29A2	-4.22338284824207	0.0993786489605292	-24.7043488284359	1.75773154294136e-14	1.40345583754728e-12	23.0316173485673
FAM53B	0.934280232724844	6.69688484221185	24.4180920689282	2.1207348165444e-14	1.61313882051351e-12	23.0236455538649
SOX4	-1.56855906922016	3.93185128570323	-24.1153345733251	2.59246598398467e-14	1.89353126273426e-12	23.0164634681642
LVRN	-2.31636276990899	3.07935790529474	-23.9398173960776	2.91579807834131e-14	2.09399912274176e-12	23.0137797549949
PTK7	-2.72212634468751	0.876914974317569	-23.8928980616906	3.0092806918765e-14	2.12551117000398e-12	22.9973971695464
OLAH	4.30537886408116	3.92710428779134	23.8379793698267	3.1227483723296e-14	2.1816809959944e-12	22.9478082981917
PCDH7	-4.26378471244442	3.01017702802189	-23.8014157539186	3.2007985331988e-14	2.22412244023084e-12	22.8861930108057
VAT1	0.928386012982875	7.96790122980142	24.2552603360522	2.361952133446e-14	1.75508061707794e-12	22.8759421325722
ELN	-5.01593340463319	1.38431898937563	-23.9143482788199	2.9661552465008e-14	2.10662572893745e-12	22.8583519768765
MARCKSL1	-1.64596764049045	4.04542194054533	-23.9798183402964	2.83852774974521e-14	2.06154091655224e-12	22.8552452359033
PALM	-3.99197855595551	1.06813102578717	-23.672802486276	3.4921680738056e-14	2.362727399409e-12	22.8513242321666
NDN	-3.24679954414881	-0.0373158257947077	-23.6254378305785	3.60643724837011e-14	2.41623439986683e-12	22.8236695496466
TERT	12.4343021415697	3.10624983999787	41.3383931984076	4.05819684373019e-18	2.60840602130758e-15	22.8181696581504
GULP1	1.35706298456246	4.41020557699261	23.7147316606054	3.3942095512552e-14	2.3265623569135e-12	22.7502459284448
MRC2	-2.53453862915307	3.03659962879286	-23.5375248164045	3.82915485988847e-14	2.52429670378801e-12	22.7321905964694
GBP1	-1.67233611294388	3.9041311898658	-23.7111258572675	3.40251826604231e-14	2.3265623569135e-12	22.6868115363042
HK1	1.10039332069185	7.27734036744666	23.9491845198985	2.89750591880469e-14	2.09255272956373e-12	22.6784738847635
PEPD	0.902938896670138	7.09023395727392	23.9280986770934	2.93885478641852e-14	2.09883212663389e-12	22.6639983498415
GADD45A	1.01899457947328	5.98443011730766	23.8580019106877	3.08086369876164e-14	2.16418048347437e-12	22.6590158726193
MMS19	0.994308501865179	5.54778455411297	23.7738605318644	3.26098282536695e-14	2.25375990430603e-12	22.649605362614
PLEKHG6	-3.66293690443699	3.32863697610964	-23.3106627116683	4.47390564129701e-14	2.83310625708735e-12	22.6004837091362
DNAJC1	1.0491855855292	5.25790910272935	23.6244570513407	3.60884484460857e-14	2.41623439986683e-12	22.5734120807858
SLC25A33	1.23811944002346	5.72403982631709	23.6803399846098	3.47434001877524e-14	2.362727399409e-12	22.5621117600028
ADRA2A	-4.48950181774786	-0.472441681771995	-24.3444237126168	2.22646535042777e-14	1.67232263820402e-12	22.5591317908063
FBLN1	-6.1437791362436	-0.370747103685195	-24.2355729433129	2.39302831936172e-14	1.76795281870086e-12	22.5505386993045
TMEM168	-2.13777911668902	3.05661735617702	-23.2585456262298	4.63767821106596e-14	2.90816358064649e-12	22.5226276710858
ITM2C	-3.4033129227272	1.65173887439874	-23.1913935376165	4.85811189381492e-14	3.00033576902456e-12	22.508171346877
PDGFRA	-3.33694981657978	3.63508765323478	-23.2402283667525	4.69673585680674e-14	2.93089997277916e-12	22.5052424352575
EMILIN1	1.26786573064725	6.47553733869575	23.6029467227973	3.66207815602632e-14	2.43917174589214e-12	22.4972156311165
ENPP1	1.77468415287119	5.51479862110429	23.5430345828402	3.81477737856551e-14	2.52429670378801e-12	22.4914540075877
FKBP10	-1.60266162528103	4.64925181932417	-23.4308554127433	4.11911123377376e-14	2.68471369748291e-12	22.4835761096271
BAIAP2	-2.04967880685534	2.65111456815974	-23.1854867252199	4.87802548211695e-14	3.00033576902456e-12	22.4608432030931
ASCC1	1.29537000513952	4.99791995529676	23.4236570184381	4.13949809029374e-14	2.68471369748291e-12	22.4557044952919
TMEM45A	-1.78292733756344	2.63950098868784	-22.9931646926321	5.57598956171445e-14	3.36522750309104e-12	22.3764598570691
APOL2	1.42373529335877	5.40705355128667	23.3449554113705	4.36949269339253e-14	2.78068458284955e-12	22.3614525717913
LSP1	-2.83828361716821	1.67538125618586	-22.9512372585534	5.74174767516095e-14	3.40139015503198e-12	22.3586231273944
P2RY12	-2.72771973673248	3.24489525885881	-22.9658018068942	5.68358373492918e-14	3.39825436802393e-12	22.3522858662751
QPRT	2.30729262596776	3.01401017803891	22.8870571504743	6.00566263967377e-14	3.46200866515723e-12	22.3171139425599
ZYX	-1.51949407572836	6.49743659030274	-23.4178462663875	4.15603287280513e-14	2.68471369748291e-12	22.3104954210571
ATF5	0.907377904123461	7.65029177907508	23.424437910751	4.13728133725721e-14	2.68471369748291e-12	22.2936511766849
ITGBL1	-4.28178367952786	0.862045001927938	-23.3984356303182	4.21177564945689e-14	2.70711879868841e-12	22.2854767315574
NEAT1	1.31135404373696	10.2955369860137	23.3653758914511	4.30854555602597e-14	2.75553995635392e-12	22.2408508782766
HSPB7	-2.18778339608029	2.97930661891767	-22.7877833296092	6.43948852717585e-14	3.63878964999266e-12	22.2146325942391
RTL5	-1.77159992766667	3.0563715174967	-22.8066701349496	6.35446610710613e-14	3.61445406224997e-12	22.1921829254079
LUM	-2.2152804368965	2.80470403368194	-22.7846163847145	6.45386262309083e-14	3.63878964999266e-12	22.1886520286428
SQSTM1	0.878456523409042	9.7779275366303	23.27118534426	4.59738461841948e-14	2.89702839557757e-12	22.1719315179132
FAM89A	-4.76133943257469	1.27620536778464	-22.6718747079557	6.98835678971645e-14	3.92294002322292e-12	22.1653424232823
OGA	1.04397925911498	7.48858379772831	23.221063526636	4.75937943376196e-14	2.95564360487971e-12	22.1538655632372
XPNPEP1	0.879908661653531	7.37933786170832	23.1602688685916	4.96401942901068e-14	3.03868903618725e-12	22.1151945777133
HSPA1B	1.08462148154505	5.49277769396073	22.9581638232632	5.7140080477851e-14	3.400628400661e-12	22.0636135998403
ACTB	-0.910516031270266	9.05937283295788	-23.1126336314157	5.13086718389854e-14	3.12593827720454e-12	22.0558863238438
ADAMTS4	-1.3665092214529	5.11293274393615	-22.853809648066	6.14740190350724e-14	3.51221562087047e-12	22.0531409054873
MXI1	1.13933041765898	5.5234328496353	22.9013696079469	5.94571552356289e-14	3.44289067817122e-12	22.0428673961308
STX11	1.39508996550161	5.15885441280349	22.8792283292319	6.03872376390797e-14	3.46552651718915e-12	22.0355584960866
IRX2	1.86137531747126	3.55369184611466	22.4921165556538	7.93975080654406e-14	4.38049341708686e-12	22.000046396249
PWWP2B	1.09153480426622	6.2766019217786	22.941547664607	5.78079220053757e-14	3.40881118063809e-12	21.9953329531071
DCLK1	-3.07040010520278	1.81191416303845	-22.4413316921624	8.23271010495719e-14	4.52271317945404e-12	21.9898261858232
KANK2	-1.40717609295109	5.88768281092918	-22.9318919992159	5.81997974333232e-14	3.41002274267334e-12	21.9757073022498
CLCA2	-3.3337973570492	2.40785878123638	-22.3931410401946	8.52130140508275e-14	4.66133317286548e-12	21.9657420841081
ECHDC1	-1.6261374185829	8.14321467863183	-22.9821399008296	5.6190786781948e-14	3.37538581346702e-12	21.9653773122781
PSAT1	0.954724668531118	7.84137648562017	22.9215104394424	5.86242727445203e-14	3.41002274267334e-12	21.9261245203008
PC	0.964570356570384	8.74664435654141	22.9240078480101	5.85218615985415e-14	3.41002274267334e-12	21.9218366380631
IFIT1	2.27448077072466	3.28401164202372	22.3721617043294	8.650265289162e-14	4.7097274952736e-12	21.9129728078136
SSC5D	-1.41982613179827	4.2771726808556	-22.5464798011995	7.63834233599604e-14	4.23236597970815e-12	21.899702200203
SERPINB2	-6.3136068057361	1.4249250660289	-22.3668820170424	8.68304485709718e-14	4.7097274952736e-12	21.8090119259074
SFRP4	-10.1520480448466	-2.58082189508223	-34.2045107662643	8.97220415795954e-17	2.40286842605354e-14	21.7949029369237
KLF15	0.878769747690701	6.31171373796162	22.6059559324195	7.32241257389524e-14	4.0748750492391e-12	21.743325033218
FNBP1L	-1.61242083575078	2.05503298392739	-22.2543242803036	9.41408199988379e-14	5.02149477628656e-12	21.7317243793728
MAPK10	-2.70363614763551	3.06572588712465	-22.03004982686	1.10720314332991e-13	5.7623872095166e-12	21.7061073097123
KIF26B	-2.81141605548709	2.7831335086199	-22.004270634478	1.12815342885727e-13	5.82734318211005e-12	21.6622170445638
C10orf90	2.68880497857494	2.73380374206489	21.8994516488693	1.21775942537384e-13	6.16310921778771e-12	21.5963381666702
NPR3	-2.26096687512467	1.47334772546682	-21.8336345011148	1.27785090935133e-13	6.44187193714168e-12	21.5550533243527
REEP3	0.984315397083543	6.5393866255823	22.3296140014353	8.91820092578267e-14	4.79679802932787e-12	21.5260523474287
COL3A1	-1.82915165406186	9.53956513814961	-22.3447855524136	8.82166696771041e-14	4.76481213739149e-12	21.4904601484001
MLLT10	1.1781574243084	4.95856905320473	22.0809173072718	1.06706272688477e-13	5.64489356135956e-12	21.4892584653295
TNC	-4.4555020322807	2.63414541079222	-21.7344244150373	1.37443449471214e-13	6.76152405233348e-12	21.4834740426827
CD248	-1.0844321718405	8.25853108888994	-22.2822678931852	9.22671345892453e-14	4.94205839643645e-12	21.444942393406
FIBIN	-2.13359611492852	2.27664731289977	-21.6639960952649	1.44767110651076e-13	7.02257059403616e-12	21.3996609433005
OLFM2	-2.14346492133334	4.17120647492822	-22.1002731613988	1.0521958633209e-13	5.58924703429348e-12	21.3935310719406
VLDLR	-1.5976830760458	3.43149288738273	-22.0704837627901	1.07516862474079e-13	5.66133732020336e-12	21.3880575080839
NEDD9	-2.18789998980073	2.05745829987303	-21.6062121484449	1.51084276333896e-13	7.2200311236886e-12	21.3799964809632
CUBN	3.49373080459677	3.79654368638079	21.5591596903709	1.5644367181944e-13	7.39071547322327e-12	21.3573107816536
HFE	-1.72542403392241	2.32852065474502	-21.5590673205458	1.56454388728903e-13	7.39071547322327e-12	21.3358261294799
PYCR1	1.38685073672708	4.50602061569258	21.7686821766724	1.34023820902774e-13	6.6778147973068e-12	21.3230423949793
LY6K	-3.62235171693458	1.32234143921886	-21.5547540828909	1.56955684495523e-13	7.39071547322327e-12	21.3148561380187
CLDN23	-2.62385976256116	0.911254931290629	-21.489412888773	1.64761366227955e-13	7.53739275039275e-12	21.3108299779619
SRPX2	-1.20947258074511	5.39557962160826	-21.9640585844368	1.16167508476825e-13	5.97333328587835e-12	21.2941871589058
MMP17	1.22671806250541	4.26249697638555	21.7481679599686	1.36060596570857e-13	6.75312343211723e-12	21.2893529592021
LIMA1	-0.863942347924311	8.59574602054374	-22.0656078177278	1.0789791080901e-13	5.66133732020336e-12	21.278043967391
LINC01184	1.2372690310404	4.53749136668906	21.7308276334339	1.37807802544642e-13	6.76152405233348e-12	21.2722881737379
PGD	0.763285235354118	10.4470234451711	22.0509226307793	1.09054198947908e-13	5.69874685965595e-12	21.2693835885436
VASH1	-2.00664683201275	2.5847807729974	-21.4201314841128	1.73488352989239e-13	7.88053985044758e-12	21.2543553057569
CAVIN1	-0.757422863333753	9.24432009011241	-22.0035436872965	1.12875025464442e-13	5.82734318211005e-12	21.2303411617782
TYSND1	0.966824947506439	6.36093146238898	21.9004519852166	1.21686953124904e-13	6.16310921778771e-12	21.2145108446045
PER3	1.35446446327831	4.61317212118825	21.6803335534031	1.43032185572067e-13	6.9646922179126e-12	21.2143289882331
GCLC	-0.86767968752012	6.75964204900266	-21.9376406036511	1.18427042074763e-13	6.06525747358996e-12	21.2046134927092
MAGED1	-0.838133552612465	6.25704315052304	-21.9119687417404	1.20667372331832e-13	6.1554725052607e-12	21.2042703360751
RAI2	-2.5737625179786	0.532250339532715	-21.3215837057796	1.86754436361468e-13	8.33586208134262e-12	21.1869884122323
MAGEF1	-1.31842317209638	3.88813943309215	-21.5347317167121	1.59305101682917e-13	7.43457804125716e-12	21.1745568923185
SOD3	-2.22487191702434	3.01067883799274	-21.3740562596218	1.7956214928895e-13	8.0708791227603e-12	21.1570315459573
BOC	-2.87762921323805	0.579210116946612	-21.2967068974397	1.90270211345918e-13	8.38975394310164e-12	21.1534358821001
EPHB6	-4.26901513524141	0.757145760125588	-21.5223305468159	1.60778895019019e-13	7.43457804125716e-12	21.1170690562044
PIM2	-3.39378353618917	0.674345531648239	-21.4991143022413	1.63576922421438e-13	7.5099333490271e-12	21.1027373268259
ASPA	-1.62372500596686	2.92037782483612	-21.3320167032435	1.85300493474344e-13	8.29978342722191e-12	21.1012650845993
TUBB4B	-1.23682718543118	7.27314965747786	-21.8079682724523	1.30212808429248e-13	6.53861582952336e-12	21.0942043530472
TIMP1	-1.91246444613963	5.17903350411835	-21.6379030371573	1.47584368782618e-13	7.10560696891595e-12	21.0922624935755
JCAD	-6.17702988281435	-0.377266902901548	-21.7175022940502	1.39166591651589e-13	6.80223017369267e-12	21.0894615530517
ACAT2	-0.939339608542713	7.11701594729399	-21.7797253747393	1.32940771398713e-13	6.64962496626638e-12	21.0744162772701
PIR	0.980333656369493	4.92200323329589	21.5292818337958	1.59951013582726e-13	7.43457804125716e-12	21.0414093350449
OLFML3	-2.39522075756455	3.40021272891968	-21.3047886715101	1.89120414762546e-13	8.3832514888708e-12	21.0362365927876
HLCS	1.25661090235765	5.61293745765001	21.5254387213822	1.60408159737866e-13	7.43457804125716e-12	20.9980292146848
PPP1R1A	-1.32191083592094	7.05354672159007	-21.6573750299264	1.45476552538318e-13	7.0304551987973e-12	20.9780143561736
INSYN1	-2.08620671227663	1.74384968483865	-21.0516047654981	2.28902934912585e-13	9.8412950779307e-12	20.9770946071926
ALDH4A1	-0.782948588244839	6.93726403823088	-21.628836852446	1.48576778137227e-13	7.12669583191812e-12	20.9674440787522
BMS1P10	2.33565464403132	3.76069894554415	21.077125644461	2.24518291450749e-13	9.68517663288384e-12	20.9662114177996
MEG3	-4.30355051356936	1.75478064908636	-21.0299113846945	2.32701253951125e-13	9.97124873180573e-12	20.9522554250361
TRIM8	0.84952185407737	7.90219040663769	21.581714616616	1.53849925790905e-13	7.32496591126697e-12	20.916162894681
NID1	-1.67539900910179	7.55075211007938	-21.5441494416688	1.58195426169133e-13	7.42190585184016e-12	20.8838926661221
GATA3	3.89535385854841	1.36994731908402	21.7421522564811	1.36664065655662e-13	6.75698678462898e-12	20.8800603354235
SGPL1	1.27768507506001	6.3245991270593	21.4403249710251	1.70895269974858e-13	7.79027906215178e-12	20.8676762206175
CRYAB	-1.3930616303166	7.14558995742711	-21.5001892926565	1.63446232796445e-13	7.5099333490271e-12	20.8634757174587
HIC1	-1.31858852181402	3.92652945958341	-21.1410673843307	2.13918472541917e-13	9.3534760698175e-12	20.8282810891907
BCL2L13	0.770769632322841	6.86538237301451	21.4122689520185	1.74509231163543e-13	7.8990005866456e-12	20.806629137897
PDGFRB	-1.93948694266882	6.32556282260077	-21.3840217903841	1.78229641029619e-13	8.03909486117808e-12	20.801363922937
PRPSAP1	1.15425528544235	5.95686285622414	21.2641475908916	1.94977926196952e-13	8.5544069667639e-12	20.75426945747
FAH	1.20211291550012	7.08119079125434	21.3087314240045	1.88562149323619e-13	8.3832514888708e-12	20.735776764902
GOLM1	-1.43625559750527	3.95148238935147	-20.9696780365847	2.43601529198097e-13	1.03691975425216e-11	20.7174620296093
SYNJ2	-1.9971814960687	2.34511015597561	-20.7211869941912	2.94622540435171e-13	1.20234055787115e-11	20.6949140011198
VWA5A	-2.93965456562203	1.9910304353291	-20.6957556381382	3.00448465077299e-13	1.21838013204059e-11	20.6720064197853
HSPA12A	-1.6054878045582	5.04834571931016	-21.1012560551439	2.20454239077643e-13	9.5741190653483e-12	20.6705827152948
ELAPOR2	-3.05919342934667	1.584882006514	-20.6220506962941	3.18032324499866e-13	1.26886598336692e-11	20.6265553913673
S100B	-2.44198374023239	2.16858893206267	-20.5732752082673	3.3026526816926e-13	1.29833639826172e-11	20.6178782078658
CDIP1	-2.95278016337704	2.68432695518721	-20.5365930875278	3.39792833095829e-13	1.3276707809869e-11	20.5830995913636
EBF2	-1.8210266389915	3.59724242168994	-20.7247953178826	2.93805664696312e-13	1.20234055787115e-11	20.5810321049573
SPTLC3	-3.17276454565628	1.73834637274818	-20.6605388928417	3.0871818645733e-13	1.24017883965906e-11	20.5543763044327
ZIC1	-2.58791031765693	1.60040693427184	-20.6292900646351	3.16257949000879e-13	1.2665096368867e-11	20.5452038090984
HADHA	0.748918300470972	10.3657717857299	21.0876305377552	2.22739391958278e-13	9.64079085395174e-12	20.5202958376841
PPP1R1B	-2.60247709613712	4.37560678588052	-20.6804362406214	3.04016637263362e-13	1.22897291572972e-11	20.5080887153392
TNFRSF12A	-1.32323693619013	5.99321882140093	-20.9950804881522	2.38940030889565e-13	1.02045651065959e-11	20.5028641503199
BCL2L11	1.38714184594858	4.62483839370611	20.7502012771184	2.88121520121006e-13	1.19477488424372e-11	20.4948979128939
C1orf198	-1.1298274842606	5.24033390245537	-20.9086262821941	2.55203009993785e-13	1.0827177206172e-11	20.4888436893898
STON1	-2.00269949853409	3.82961247251735	-20.6177603700117	3.19088856678431e-13	1.26886598336692e-11	20.4768379215644
TPPP	1.76429211151699	3.47644717832559	20.4993964363269	3.49751603875813e-13	1.35832533771105e-11	20.4539696378664
MIR100HG	-1.83287106130093	4.15358411541609	-20.7380023118395	2.90836162814788e-13	1.19657738658617e-11	20.4472281775797
RASGRF2	-4.19332323041587	0.830344945381283	-20.4541338445841	3.62288205225583e-13	1.39856302647894e-11	20.4417633216054
MFAP4	-1.21887143251347	3.39026829527389	-20.607179052426	3.21710512876809e-13	1.27248881324043e-11	20.4113376249073
PANK1	1.6254204291539	5.24602683558869	20.7169917280369	2.95575314939377e-13	1.20241160555243e-11	20.406308318956
PTER	1.46336880841683	4.93052428152606	20.6148505945488	3.19807529063308e-13	1.26886598336692e-11	20.3689322213691
CEBPG	0.978275048953503	6.59248089581401	20.7977149489335	2.77801210544052e-13	1.16323601353218e-11	20.3486487772433
TES	-3.02800968599539	1.18895618802965	-20.2459052877373	4.2640553228601e-13	1.5616647058509e-11	20.3395683541144
HPS1	0.992087386870505	5.98821793614978	20.7357127283487	2.91348675224792e-13	1.19657738658617e-11	20.333659469905
RAP1GAP2	4.90028908759208	2.2860170812225	20.8223858502732	2.72597500832777e-13	1.14517675594946e-11	20.318962557499
DBN1	-0.958631443581118	5.24225776800788	-20.670524078808	3.06349239777122e-13	1.23452021233069e-11	20.3137484780487
IFIT2	2.15050414940923	3.1331849519553	20.2727450739986	4.17506516983808e-13	1.54225467696174e-11	20.3130129428835
GATA2	1.56332118000745	3.2185429824826	20.2280895122325	4.32423222639869e-13	1.57920469518054e-11	20.3109857277623
BNIP3	0.819003374424361	7.38423741273727	20.7820072921459	2.81169044309212e-13	1.16971782025725e-11	20.2906232810695
LIPA	1.18976586413213	8.55708854735755	20.782210902893	2.81125113343655e-13	1.16971782025725e-11	20.2806631194008
HOXB8	1.31726849395237	4.34034520859108	20.3203566084147	4.02200465640383e-13	1.50737229906913e-11	20.2076971164313
DKK1	-3.51774647400985	2.64466754780144	-20.1908752105777	4.45285036714872e-13	1.61698845959596e-11	20.1793195019209
SALL1	-8.20325029536056	-3.23033274220147	-27.2893300874798	3.52326606866964e-15	4.29886209003795e-13	20.1655463901456
AARS1	0.96237311193192	7.47011306088068	20.5580616200982	3.34181971800429e-13	1.30972842911418e-11	20.1106530040679
ELOVL6	-1.43054334538837	8.49628476617582	-20.5749283004551	3.29842618931386e-13	1.29833639826172e-11	20.1080178402944
RPP25	-3.27379018918677	1.76819396608355	-19.9347659508105	5.45548895969259e-13	1.92186658511184e-11	20.0835693227311
FRMD4A	0.914593302146497	6.54973690604607	20.4595220861453	3.60771175902129e-13	1.39690164645237e-11	20.0715362113251
ELOVL4	-3.7864561709252	-0.53428025213759	-20.3620242107685	3.89292286810276e-13	1.47447188676432e-11	20.056561807706
IFITM3	-1.56986362180592	5.10946397782509	-20.3334077338079	3.98109332232595e-13	1.49640218299708e-11	20.0332458735457
CXCL1	-4.0322359852093	1.15995891937757	-19.9344474332761	5.45687517359643e-13	1.92186658511184e-11	20.0110017723489
PMP22	-0.89292271569756	7.2471506937926	-20.4311618308118	3.68831995982282e-13	1.40692442384339e-11	20.0045569100583
ADAMTS9	-3.6906575045816	1.69049917820515	-19.9477603989424	5.39925256799514e-13	1.91204935982307e-11	20.0044325176093
GHITM	0.868365133242289	8.73455626408373	20.4415013009395	3.65871355765588e-13	1.40692442384339e-11	20.0019482114481
TFPI2	-2.85299225216513	3.98181850371911	-20.1387626705615	4.63980457129947e-13	1.68013204969168e-11	20.0007871060757
TKT	0.794770509854365	10.3691892380668	20.4327716300582	3.68369379001482e-13	1.40692442384339e-11	19.9936740708418
GPRC5B	-3.11708209467592	1.16087165181816	-19.7736351472616	6.20669511665197e-13	2.15059476346526e-11	19.9895499145571
VDAC2	0.76390780576081	7.06186121481695	20.3604472472427	3.89772745930178e-13	1.47447188676432e-11	19.9630664468467
TSPAN13	1.28748715120112	7.01527726885475	20.3440944144417	3.94792177283301e-13	1.48828546597561e-11	19.9439805850874
COL1A2	-2.32532769866856	7.94509127100614	-20.3597646961433	3.89980895760301e-13	1.47447188676432e-11	19.938156347889
MROH6	-1.98785326310839	2.07918997904307	-19.741550746293	6.36893467957142e-13	2.19497735404533e-11	19.9262293081802
RAMP2	-1.60553662032073	2.88554899468727	-19.8435469652	5.86813078324074e-13	2.04430409806395e-11	19.9219826933817
PRSS23	-1.53633500485285	2.90703900155474	-19.8981369104943	5.6173709011897e-13	1.96761043419056e-11	19.9141174795246
TSC22D3	1.0340409446549	6.83563199610231	20.2839259019965	4.13857577756655e-13	1.53761247458433e-11	19.9081991673019
EHBP1	-0.954594950586761	6.27991724930723	-20.2768071875428	4.16176896477295e-13	1.54177348824658e-11	19.903562127563
MDGA1	-2.19529205523029	1.84455971450762	-19.6826652683925	6.67848606688212e-13	2.26522264880659e-11	19.9010195210661
SLC35C1	-0.883354363586921	4.68546788711672	-20.0876389241766	4.83130000928465e-13	1.73839675596542e-11	19.8877353774758
HOXB5	1.98919304072714	2.71733772409539	19.6551232020381	6.82869790316832e-13	2.30055013930853e-11	19.8862184024644
MVD	-1.14302265253864	7.49859479503314	-20.2887333620976	4.12299019496299e-13	1.53761247458433e-11	19.8818847755941
MPV17L	-8.21105929314976	-3.22739678538667	-26.28886365155	6.44593575543887e-15	6.47363313563803e-13	19.8805352680213
DNAJA4	-9.62188635623277	-2.49403871690776	-25.9378845559542	8.00915814577929e-15	7.570421173823e-13	19.8746492499527
MEDAG	-1.66774019181268	5.66099682051069	-20.1991749214331	4.42381866137033e-13	1.6109968524622e-11	19.874227643635
ANXA1	-1.60071442541236	8.78320750386934	-20.2849173209633	4.13535654370726e-13	1.53761247458433e-11	19.8711716263734
ADAM15	0.737732534938274	7.11437769127489	20.2496197288905	4.25162095019602e-13	1.56155963756485e-11	19.8703702876185
STARD9	1.9218951936849	3.75731132382716	19.7462701313254	6.34479160231827e-13	2.19253483999466e-11	19.8648267365089
POR	0.720336199527807	8.48685476671862	20.2663461000413	4.19610170236589e-13	1.54558416572818e-11	19.8586220409987
WNT5B	1.69761968784565	2.87573382731616	19.6472805642388	6.87212176969644e-13	2.30055013930853e-11	19.8522579251452
MIR4458HG	-9.36798004071516	-2.84270969096557	-25.922282654095	8.08736448820556e-15	7.57856888229942e-13	19.8480554114444
PODN	-4.18044720435014	0.000115722047016238	-19.671609787946	6.7383572526133e-13	2.27951532848274e-11	19.8217220767052
CYTOR	-2.83758680646754	2.30401013489813	-19.647596072143	6.87036920657126e-13	2.30055013930853e-11	19.8136891021973
DNAH1	1.96257215830786	6.43238654330529	20.0850346570365	4.84127606873294e-13	1.73839675596542e-11	19.8067612054032
ADAM33	-1.76330970969356	2.55651588868685	-19.6970979759222	6.60117118648579e-13	2.25742387500876e-11	19.8062348692603
EBP	-1.32629328723038	4.85000658113162	-20.034662915497	5.0385828864648e-13	1.78925367418522e-11	19.8014582964569
PLEKHA7	-2.14504948888668	1.68040171913212	-19.6198520529713	7.02630280704118e-13	2.34605513206531e-11	19.7913314520945
DDIT4	2.05100478524709	7.1546512950638	20.0364244090921	5.03154138913487e-13	1.78925367418522e-11	19.7436491832795
SIX2	-9.2014753500933	-2.63380866824823	-25.5498030580426	1.02161002696542e-14	8.87351141664895e-13	19.7403569129971
TUBB	-0.676929315700911	8.09482410078272	-20.1091147272237	4.7498581692598e-13	1.71515243724255e-11	19.7303371522636
H1-0	0.77134315759995	6.19593544428749	20.0414184439986	5.01163449434296e-13	1.78925367418522e-11	19.7274516639294
ABLIM1	-4.00332676550117	0.593272824341449	-19.582872243237	7.23999167459589e-13	2.39871373651882e-11	19.6791554065432
FAM83H	-6.20608168689975	-0.172898329799264	-20.5316277327167	3.4110468426694e-13	1.32875779280349e-11	19.6657934113227
TSPAN15	0.825042822372509	5.53796468143647	19.8480519693251	5.84699530958733e-13	2.04247621480286e-11	19.6314546491666
CAMK2N1	-1.83943569766123	2.08689082515175	-19.3296618455435	8.90107144468182e-13	2.79763504697762e-11	19.6230901298008
MVB12B	-3.42275544949141	-0.308005015947462	-19.5104189953513	7.67885140034813e-13	2.51174643133525e-11	19.6203397845884
CDON	-1.83127654664407	1.9860839585053	-19.3350573119475	8.86175207953651e-13	2.79402938354879e-11	19.5944061836975
ZBTB7B	0.696855390383448	7.12415285572898	19.9216078064309	5.51306575239207e-13	1.93635137286885e-11	19.5931018250046
TP53	1.07620966331296	4.53052342631463	19.5908415037386	7.19336668172322e-13	2.39522446369139e-11	19.5631269476482
MTSS1	1.41799198201504	3.54657221536964	19.408849422587	8.34205377026107e-13	2.66783286689457e-11	19.4938387420685
PIP4K2A	0.92371124779994	5.41053933669884	19.651216067834	6.85029489213265e-13	2.30055013930853e-11	19.4924112559036
TSPAN14	0.894895089230547	8.93015383184177	19.8082986003626	6.03631754138773e-13	2.0972124863389e-11	19.4755473366787
GFPT2	-1.44659612736766	4.29086066434029	-19.5278145890532	7.57097692024547e-13	2.48277827320805e-11	19.4743039065546
EPHA4	-1.90764182866004	3.06058668061199	-19.3644653253651	8.65064778738802e-13	2.74577968658946e-11	19.4579278952353
MACROD1	1.42295043558819	4.43012782401134	19.3897832960855	8.47316519747877e-13	2.70279252142902e-11	19.448111492398
ZNF524	1.08838269737732	4.50454615739855	19.4488845161021	8.07368108613614e-13	2.61428640711033e-11	19.431918123815
PLA2G2A	-1.96143304792508	3.74656565322268	-19.2865156401847	9.22221736667583e-13	2.89150254264921e-11	19.410923330301
LMO7	-2.6801562344523	1.39388498189903	-19.0631781572477	1.10923603142546e-12	3.36302575093734e-11	19.410905238585
XPOT	0.783817916905861	8.05116685108204	19.720366790814	6.47850962425042e-13	2.226771155608e-11	19.406699248896
MIA3	1.32334625094275	7.13178530007762	19.6943681793927	6.61572154471491e-13	2.25742387500876e-11	19.4062771455173
BMERB1	-3.28257069968105	1.28640784103296	-19.1108978672147	1.06614955194424e-12	3.27001842510108e-11	19.4031792214103
COL12A1	-2.0270058251877	6.99309394033835	-19.6864546309796	6.65809443664037e-13	2.26428052865111e-11	19.3904175367157
MAP2K3	-0.937721367368066	7.13509544940749	-19.6934970744376	6.62037184658345e-13	2.25742387500876e-11	19.3901148568257
SYNDIG1	-8.04801097565023	-3.28357148426803	-24.7594573331176	1.69573973001781e-14	1.37029942075159e-12	19.3817715096119
SHISA3	-7.23912492615965	-3.55220168583788	-25.0789989888003	1.37907467675448e-14	1.16631611642624e-12	19.3725493213821
POMC	-7.35444765854903	-3.51352827843758	-24.9176093861374	1.53035232859418e-14	1.2692051086502e-12	19.3406784072715
EYA2	-8.3391869147552	-2.92126087688054	-24.4611091167472	2.06146595150961e-14	1.57738957182476e-12	19.3381271449009
WDR11	0.798371536246148	6.14189671442475	19.5553519945928	7.40347598107684e-13	2.4402995829934e-11	19.3362567664685
MTCO1P12	0.793718147091482	6.15529951231069	19.5038051704409	7.72029105306536e-13	2.51407166099585e-11	19.3026564181336
STAT5B	0.792788044435002	7.10815139720196	19.5743838063304	7.29000603092669e-13	2.40907525777796e-11	19.3023905573364
CNNM2	1.38215164071597	3.7131268567596	19.1534555234591	1.02921656863596e-12	3.18809132284707e-11	19.2989386369263
RNF150	-2.07549628067218	3.29709816889762	-19.171507669871	1.01396139272036e-12	3.15261739880913e-11	19.2976033736159
RXRG	-2.14823864722974	2.04845718048517	-18.8995603467577	1.27150960202241e-12	3.76618800322536e-11	19.2750264172748
IFI6	-1.44240261124802	5.1562469044658	-19.4087378759744	8.3428145662514e-13	2.66783286689457e-11	19.2532416910447
GAS5	1.21654228505985	7.40325815664854	19.5030441707696	7.72507433756017e-13	2.51407166099585e-11	19.2385555529904
KCTD12	-1.3556281859238	5.70274375286824	-19.4183271004071	8.27767923546535e-13	2.66690643037361e-11	19.2284920833816
PCSK5	-1.51148095344783	3.80523145676974	-19.078641162825	1.0950760835012e-12	3.3279439842572e-11	19.2066170974367
FOXD2-AS1	1.96671942046023	2.46263865239626	18.8080313745005	1.37307935644515e-12	4.02071415195955e-11	19.1973522298509
ACTG1	-0.880047876726044	7.94401779574863	-19.4755896369016	7.89975483490614e-13	2.56442798996764e-11	19.1947812510868
SLC22A17	-5.59510319432948	-1.24116915647574	-20.8388838235375	2.69175296184591e-13	1.13450768277145e-11	19.1802943953631
IFIT3	1.37334437109817	4.77195555619909	19.1910167736187	9.97743605821871e-13	3.1131053526311e-11	19.169016259718
NPR1	-0.688312554548892	7.54649735703983	-19.4423189017065	8.11705937665857e-13	2.62172860017452e-11	19.1685449575971
PITX1	1.70450222424262	3.61213836966525	18.9172072548703	1.25285769054993e-12	3.73083126473133e-11	19.156820519597
SLC12A7	-1.23162745082496	2.87723399386169	-18.9023917379183	1.26849728556951e-12	3.76594286512611e-11	19.1401905241882
WASHC2C	1.07174451142561	4.80774717189978	19.1698978537092	1.01531202108672e-12	3.15261739880913e-11	19.1394498856711
ZNF25	1.36798812860302	3.86285960457764	18.9602345382247	1.20858271118989e-12	3.62152231989418e-11	19.1301419211952
LINC01914	-1.86670382309474	2.50838263186434	-18.8202416763257	1.35904728799985e-12	3.98871070484888e-11	19.126047488788
CTNNB1	-0.816522365250884	7.02509468315807	-19.3697724009609	8.61312124585816e-13	2.74063548553234e-11	19.1178093419921
CYP26B1	-3.07456224041904	0.769307839054051	-18.7633287707119	1.42577344810191e-12	4.13987755870472e-11	19.110323547894
SEMA3G	0.936152977402488	7.8709778412013	19.3342168875933	8.86786455455391e-13	2.79402938354879e-11	19.0818457944321
ACLY	-0.970795969289503	10.9267787814624	-19.3403391497717	8.82343873921681e-13	2.79372672395646e-11	19.0802678727985
SESTD1	0.893468439181969	7.40616220590384	19.266683706753	9.37392181045611e-13	2.9319164202777e-11	19.0322131619798
DAAM2	-2.04343074510622	2.51051208619869	-18.7969149293182	1.3859876822671e-12	4.04010695137042e-11	19.0107754599495
PTK2B	-1.11185083948134	5.05987077820685	-19.1083732720282	1.06838408288017e-12	3.27001842510108e-11	18.9970591692346
LOC100509620	2.20790014089665	4.34593459777155	18.7394297487516	1.45481862105335e-12	4.19320479229616e-11	18.9895690157039
CMYA5	-4.09023664473673	2.80685379270782	-18.5566952593183	1.69869622023137e-12	4.76784714215595e-11	18.9284455728681
NTN4	-2.38339551122405	0.109560153462325	-18.4870024205017	1.80279126559271e-12	4.95189780324665e-11	18.9173295470317
FABP5	-1.59054684043637	7.66667162395328	-19.1336215222932	1.04625787121742e-12	3.23308772463942e-11	18.9070448090288
SLC2A6	-1.16956120206579	5.02272011796697	-18.9833411717822	1.18549196096663e-12	3.56063064444535e-11	18.9002201970002
SCARB2	-0.760097595343947	8.37755480637514	-19.1255754101615	1.05325594594963e-12	3.24690771826919e-11	18.8908367310458
GREM1	-3.05930837001804	1.01385044305242	-18.4282546821364	1.89577947076862e-12	5.16318752049377e-11	18.8796627567661
PNPLA4	-8.37979483136298	-2.37974082918607	-23.0678250302682	5.29324045197666e-14	3.20965122689434e-12	18.86832712628
ERO1B	-2.86027572284842	1.29422477159143	-18.3945733927056	1.9513679592875e-12	5.2810179192928e-11	18.8414518215442
PTGS1	-1.61400171885564	2.57292314599934	-18.5904677594175	1.65055779224773e-12	4.69423018127093e-11	18.8403124827534
TGFBR2	-1.09233985584965	7.2146018198751	-19.0057220417937	1.16357103416323e-12	3.51119850802072e-11	18.7984575387363
AJUBA	-1.10983962684438	2.82715383765131	-18.5191380890017	1.75397831330141e-12	4.88038770941335e-11	18.7828784168579
ZNF542P	-1.73110666768636	0.864300756771246	-18.474970887206	1.82143466540061e-12	4.99243979183898e-11	18.7647316417394
TGM2	-2.09258500247719	4.67257380182098	-18.7485357954988	1.44367864640917e-12	4.17427059869241e-11	18.7639553072043
TBC1D1	-1.67649359997964	3.83015329049213	-18.5726201317079	1.67581488860973e-12	4.71391693502803e-11	18.7619860794358
ZNF674-AS1	-1.42271865652589	3.11631795392666	-18.5223850012863	1.74912471996702e-12	4.88031628864376e-11	18.7455870093705
HPS6	0.868594299611168	5.51687741535965	18.7987885238014	1.38380311649344e-12	4.04010695137042e-11	18.7339841586122
EPDR1	-10.73658714873	-1.65424013644619	-22.6373639407666	7.16118619104189e-14	4.00248036894972e-12	18.7334897222343
DIP2C	1.1330404789264	6.67123934375604	18.8819979710669	1.2903640565013e-12	3.80450228126703e-11	18.7312388083491
ACSF2	0.867635690101492	9.81516322829511	18.9396254122833	1.2295792460144e-12	3.67587004825934e-11	18.7276796474023
UNG	0.80041938360301	6.73602248416174	18.8902261160682	1.28149400030629e-12	3.78703571814651e-11	18.720095281564
NCS1	-1.00766010770021	4.28660636966099	-18.6556636084751	1.56166442468577e-12	4.48107057574454e-11	18.7169894485524
B3GNT5	-1.82901034252777	2.0893183540083	-18.271279272462	2.17002264036523e-12	5.79950957211954e-11	18.7021590512521
DPYSL4	-3.90327370566856	-0.598473763310214	-18.5755983153908	1.67157205197057e-12	4.71229358071967e-11	18.6866251597851
ACTN4	-0.757592316368815	7.37652202494559	-18.8536293750805	1.32144713966469e-12	3.88723180329283e-11	18.6645054273314
NEDD4L	-5.16311755608221	-0.141633109308878	-18.9163393080618	1.25376826632745e-12	3.73083126473133e-11	18.6498457041994
COTL1	-1.00017209570592	5.4122009823475	-18.7474499551057	1.44500226870332e-12	4.17427059869241e-11	18.6381009949016
RIMS4	-3.50231301498596	0.204151151860339	-18.1665306160672	2.37615470890546e-12	6.22107307188997e-11	18.6276740015921
CERCAM	-1.13120230867293	5.05088156961083	-18.6087288450211	1.62513193723459e-12	4.63216653063207e-11	18.5958665561414
SLC25A29	-0.890716956425823	4.38386935364902	-18.5092952799379	1.7687789226904e-12	4.91094018384127e-11	18.560899538922
PCDHGC3	-1.29004973106027	3.02899587284844	-18.2585959049792	2.19394263983804e-12	5.83915789546957e-11	18.5513812003359
IDE	1.01843238972269	5.09969602231099	18.5020578152271	1.77974613605939e-12	4.92390068204911e-11	18.5342192134831
THBD	-2.49016302972088	1.4927075215682	-18.0660233799575	2.59348808750904e-12	6.69463641866038e-11	18.5264883239918
CILP	-6.80498047169032	1.05615271539396	-18.3973641624849	1.94669714266113e-12	5.27949193436896e-11	18.5132158686756
TWF2	0.853071896300245	7.65815148510188	18.6388877746978	1.58404306536352e-12	4.53516115929801e-11	18.4769028067874
NAT8L	-1.2773682556773	6.2083348443998	-18.6266857363003	1.60053332081281e-12	4.57219018645527e-11	18.4734639965031
BCR	-0.918096555967887	5.36717717629585	-18.4976307590301	1.78649006446613e-12	4.92818235594679e-11	18.4583759153782
LIF	-3.55128009492884	2.55940289139668	-18.0353641544739	2.66389529337371e-12	6.79349125866936e-11	18.4490977305466
NAPRT	-1.28074819657377	5.16292351361836	-18.470715554764	1.82807722123385e-12	4.99998567637472e-11	18.4462201036105
FANCE	1.03960641317431	3.99456219431617	18.2134754853173	2.28132281870528e-12	6.0095091873886e-11	18.420282085886
HADHB	0.657017819073666	9.73784504695501	18.5863645114013	1.65632864778199e-12	4.70024387797738e-11	18.414652558622
UGDH	-1.2988605206839	6.20580843801693	-18.5253271126826	1.74473902136885e-12	4.88031628864376e-11	18.4014301159733
PTPRS	-1.3712648048297	5.7057505489838	-18.50116265476	1.78110759794075e-12	4.92390068204911e-11	18.4007862567872
TMEM131L	1.02354484967968	4.68921881852303	18.31489816336	2.08984379959715e-12	5.62028076230572e-11	18.3922649976937
PYROXD2	1.33311195573251	4.07178275964054	18.0985509785871	2.52093738700912e-12	6.56005062955511e-11	18.3853855113118
FOXP4	0.955512595302274	6.95107853312543	18.4938392854175	1.79228727071186e-12	4.9335873372593e-11	18.3764318553652
MYL6	-1.16198706605825	9.01004800417308	-18.5216941671745	1.7501562108633e-12	4.88031628864376e-11	18.356808568041
STEAP2	1.30453767981362	3.39882611378523	18.0394834969867	2.65431903839978e-12	6.79349125866936e-11	18.3515035365599
CYTH3	-0.825053145614816	5.29763509381374	-18.3836620651616	1.96974396567467e-12	5.31955014259411e-11	18.3483191750898
ACTA2	1.25965045577204	4.20474565388292	18.1789655426794	2.35063616618042e-12	6.17559748472597e-11	18.3475176694805
SRC	-0.97516143139154	4.43925231984909	-18.263300271647	2.18503813733044e-12	5.82752391190516e-11	18.3369121417205
AMBRA1	-0.934340950686149	5.67290406332612	-18.4035463625529	1.93639226696299e-12	5.2626474824121e-11	18.3328413946691
LINC01347	3.44918604049387	3.03497221435679	17.7843850357736	3.32220171452192e-12	8.11918308748654e-11	18.3192822598017
PARP9	1.19890229748994	5.21266599420453	18.2742961285369	2.16437375686088e-12	5.79646346759304e-11	18.318500712753
OSR2	-1.60545161446806	2.38759141555101	-17.9476016503848	2.87684251240982e-12	7.20892992144799e-11	18.310856936985
FKBP1A	-0.650053923773883	7.8660005323141	-18.4502395806405	1.86040035705108e-12	5.07758950953114e-11	18.3003665928059
PRDM11	-2.04346877950438	1.39477669463607	-17.761326510335	3.39077539571177e-12	8.24038618999552e-11	18.2989425006162
DHX32	0.951341982922117	5.24703054707969	18.2456279648791	2.21868787169758e-12	5.89281665096536e-11	18.288229261957
SLC7A10	-4.6111781923946	0.0939221239749279	-17.956360489449	2.85480313744814e-12	7.18170143481326e-11	18.2803581918754
PLA2R1	-3.56576021558367	0.457584527611048	-17.9246678775218	2.93540624581219e-12	7.31291614145653e-11	18.2731047325517
GCH1	-1.92529504662967	3.49061917023023	-17.9625476968387	2.83934227990564e-12	7.17087328255148e-11	18.2729242454161
COMP	-7.59717182280354	-1.03175501070834	-19.0912689494373	1.08365430171632e-12	3.30887792127395e-11	18.2562303191781
TRIM7	1.8640284025511	2.88235371160711	17.6947589498141	3.5972713214765e-12	8.64353697898698e-11	18.2293860431884
GPAT3	-0.989655810157077	5.49693169897736	-18.2312641860665	2.24644157483535e-12	5.95356714503579e-11	18.2272459908611
F3	0.788457917168282	5.928022506748	18.2286875093238	2.25145895562143e-12	5.95356714503579e-11	18.1728803276238
SHOX2	-5.76230629425959	-0.991826315517275	-18.7625953698824	1.42665558810283e-12	4.13987755870472e-11	18.1708810707439
DHRS11	-1.1767148964583	5.29415329353545	-18.1609366641811	2.38772983281674e-12	6.23867215464618e-11	18.160255210251
RHOU	1.20550704907824	4.75877038613725	18.0332701677426	2.66877719613226e-12	6.79349125866936e-11	18.151043886621
MGP	-8.83257842389668	-2.75678843709367	-21.2945914562505	1.90572396062674e-13	8.38975394310164e-12	18.1193044211905
ABHD4	0.706816526482215	6.95848038782794	18.2266397618672	2.25545484218781e-12	5.95356714503579e-11	18.1146672937304
CKS2	-1.8060189086159	3.86811383909847	-17.9503522384575	2.86990204444176e-12	7.20558413697243e-11	18.1141040852896
GPC4	-7.93226536706406	-1.2823733694756	-19.0215498841276	1.14832757397706e-12	3.4733531678765e-11	18.105111986231
KCNG1	1.72241573942405	2.78636949354288	17.6108075738403	3.87683238778366e-12	9.22901487869611e-11	18.0962770380317
BCAT2	0.844745389175023	5.5538416867694	18.0885591147934	2.54299239663748e-12	6.5907595279788e-11	18.0918351710213
CTNNAL1	-1.18493201655091	4.69449138798675	-18.0361243480521	2.6621253221589e-12	6.79349125866936e-11	18.0883614033733
TMEM37	1.38662518659645	3.58356390498439	17.788498005331	3.31012507707306e-12	8.11821490635608e-11	18.0862290801662
EMILIN2	-5.04123127605932	0.764340161085181	-17.7679100923283	3.37104513073735e-12	8.22291938436977e-11	18.0826022386994
ACKR3	-1.16420378271773	2.93679696778139	-17.9683385878303	2.8249519683883e-12	7.14857432158103e-11	18.0821217520843
ACADSB	0.862698327237416	6.26211744558395	18.095322586196	2.52804120074211e-12	6.56524639101814e-11	18.0590460565438
PAX8-AS1	-8.38282297375875	-2.78363458704441	-21.1085308106984	2.19244353171156e-13	9.55385138988208e-12	18.0246755923063
WTIP	-1.60172732470354	3.52858760168875	-17.7612430535114	3.39102628899854e-12	8.24038618999552e-11	18.0225887637549
LRP4	-3.5169073132145	1.33776965423504	-17.4652456637541	4.41741739811645e-12	1.03435156016005e-10	18.0183751817897
TSHZ2	-6.31405591251362	-2.43485205705124	-20.4385393769167	3.66716904415974e-13	1.40692442384339e-11	17.9887991235338
CA5B	1.37450765153349	7.04997401090263	18.0631391094408	2.60002700322519e-12	6.69806555640478e-11	17.9778411468561
ERV3-1-ZNF117	1.60053174197267	7.54650019331577	18.0551837688609	2.61815305152321e-12	6.71783582381853e-11	17.9629328251483
ZNF117	1.60053174197267	7.54650019331577	18.0551837688609	2.61815305152321e-12	6.71783582381853e-11	17.9629328251483
ANKH	-0.827650995930439	4.77534537294575	-17.8924914488198	3.01970645416238e-12	7.4938854185825e-11	17.9573994635308
MOB3B	1.66578939972082	2.53484052519703	17.4355307214387	4.537261763431e-12	1.05472875169811e-10	17.9553094660361
ZCCHC24	0.70025232006051	7.94008786195559	18.0676732249671	2.58975555382944e-12	6.69463641866038e-11	17.9544357464225
ITGA5	-1.00469668097548	5.96995632476048	-17.9797411178071	2.79684177825751e-12	7.09140060345173e-11	17.9240149802151
HTRA3	-1.30434387930132	3.27645474580134	-17.6843614812949	3.63070737960018e-12	8.69138610144512e-11	17.9073948852804
CAVIN3	-1.43845403548992	4.29616651364635	-17.7536662156481	3.41388627074461e-12	8.2802845302683e-11	17.8970835333797
EFS	-9.13043819012598	-2.13880612218324	-20.7425733311132	2.89815813627536e-13	1.19657738658617e-11	17.8901062043564
TUBA1A	-1.48493492634674	3.24097680363288	-17.5748551273565	4.0034995347994e-12	9.47789806995327e-11	17.8868743302105
PARM1	-4.49134076440989	-1.94932610100547	-18.305157446887	2.10747306165031e-12	5.65585933351039e-11	17.8802895281989
MYO1D	-1.03882924989438	4.3806572804347	-17.9258481376377	2.93236176343748e-12	7.31291614145653e-11	17.8757509104908
TPM4	-0.912275783532172	6.57204898265586	-17.9574139691838	2.85216438083578e-12	7.18170143481326e-11	17.8722376930787
CHST10	-2.48387156293496	1.6828937157806	-17.275940399991	5.24249432307662e-12	1.19489830714805e-10	17.8676214036663
CAV1	-0.637221147829962	9.4934676992906	-17.9252990391698	2.93377774796421e-12	7.31291614145653e-11	17.8137260990061
VILL	-4.78750750108247	0.891798854319138	-17.2158895255343	5.53710506886877e-12	1.24222488063365e-10	17.811058821379
YME1L1	0.605127215090855	7.8312783718223	17.9056531349859	2.98491828448222e-12	7.42188095687021e-11	17.8062934481486
PCDHGB4	2.10949605673502	1.48297594107772	17.2097370079359	5.56826313428787e-12	1.24703872110227e-10	17.8016768487074
AMOTL2	-1.23844922738578	5.92802324230833	-17.8470150647575	3.14324475296156e-12	7.77046371140787e-11	17.7955278233792
RBPMS2	-3.97647504578425	0.00586828990476836	-17.3829085767546	4.75800814067067e-12	1.10205756123102e-10	17.7927789237782
PLAC9	-2.34637750359713	1.52688037860285	-17.2011717094005	5.611949240196e-12	1.25463665187338e-10	17.7905898555784
SVEP1	-6.31495931981091	0.839664698008608	-17.261358950319	5.31247374908606e-12	1.20444179972665e-10	17.784996063253
CCNI	0.649700441493278	7.81226273707066	17.8796886414566	3.05395769638271e-12	7.56428250231209e-11	17.7842755135718
HIP1R	-0.958754009164631	3.45477619270563	-17.4662993421192	4.41322971745064e-12	1.03435156016005e-10	17.7616917869904
NUTM2A-AS1	0.726876692032926	5.31926685495415	17.6866353957597	3.62336697587349e-12	8.68999673038316e-11	17.7532054657543
SARS1	0.746256146620368	7.80317464679644	17.8366819845437	3.17205328829751e-12	7.82457895939333e-11	17.7432588261164
MITF	-3.16406180215787	1.51729804444677	-17.1323565531806	5.97636270072259e-12	1.31777259893291e-10	17.7360082251168
PPP1R12C	-0.837594477205936	5.68522822056843	-17.736323892458	3.46682520593569e-12	8.37707481622242e-11	17.7178798938002
VPS26A	0.754095249980226	6.35244402750766	17.7416456656381	3.45048831513569e-12	8.35330080811097e-11	17.7085235582372
SMOC1	-5.20216698822308	0.409242579945145	-17.6342621058241	3.7964871941072e-12	9.05451630431319e-11	17.7043552227271
EEF2	0.659879912884652	12.4709923200221	17.7895862997689	3.30693736447896e-12	8.11821490635608e-11	17.6968379178602
MAB21L1	-6.84736054264041	-3.68069105554369	-20.8447832199251	2.67962635329067e-13	1.1331117359063e-11	17.6920326706731
LINC00968	-2.55627068110723	0.50313404270904	-17.0601204849305	6.38594000795591e-12	1.37968502188695e-10	17.6594620861091
AP3B2	-1.46399709376053	2.94322390650022	-17.3567062839613	4.87213403703602e-12	1.12581760252546e-10	17.6533455040142
CACHD1	-1.82942579889266	1.61827462351914	-17.0582426948305	6.39697481479392e-12	1.37975018866067e-10	17.6483644545204
IRF2BPL	0.77821950808428	7.16182783091848	17.7085865902758	3.55330821176661e-12	8.55389083562917e-11	17.6404079587154
KCNMA1	2.7170597884646	3.1063590707001	17.0806437385604	6.26663898124458e-12	1.36307350429609e-10	17.6389206822621
FEZ1	-1.5385867113452	0.863720791454253	-17.1191351087797	6.04919876458032e-12	1.32474361360613e-10	17.6196731633576
STT3A-AS1	-1.5385867113452	0.863720791454253	-17.1191351087797	6.04919876458032e-12	1.32474361360613e-10	17.6196731633576
TMEM144	1.36599110020247	2.95942933832554	17.0899781617057	6.21316002211138e-12	1.35373173024139e-10	17.599631223877
UBL4B	2.64956200802692	3.11102466781985	16.9957078251471	6.77621895860813e-12	1.45180491188179e-10	17.5954290500654
C5	1.43120651660657	4.06724887256192	17.2462385600094	5.38608379348272e-12	1.21782837036107e-10	17.5739928809422
USP11	-1.03901037423423	4.06182686348289	-17.3464958199687	4.91738700617899e-12	1.1293817438986e-10	17.5653362019896
ANKEF1	-4.83464900323361	-1.21216216152563	-17.4437811081472	4.50364591326095e-12	1.05071448666006e-10	17.5569821139406
ALDH3B1	1.72884166029004	2.49314462480084	16.9467915705154	7.08941983579452e-12	1.50386950477126e-10	17.554873524973
ADGRB2	-1.17577963496431	5.34217044186299	-17.5151236077819	4.22371637992869e-12	9.94429927911783e-11	17.5477324925333
RILPL1	0.98315595295096	4.66250374393342	17.3544244501405	4.88220881877107e-12	1.12581760252546e-10	17.5434105011715
SHMT2	0.655251099064074	6.90638520133394	17.5863408324472	3.96256412741792e-12	9.3982955457486e-11	17.5310988127214
OSGIN2	1.3508736082863	5.78919990128609	17.4962803990886	4.29581676311527e-12	1.00955620639574e-10	17.530360404461
DMKN	-2.73560256927502	0.441658326714596	-16.9115198187398	7.32473455160663e-12	1.54867537271222e-10	17.529439498333
HNRNPF	0.616912752818047	7.89135217382864	17.6068845950873	3.89044543307747e-12	9.24430241075986e-11	17.5273313770833
HAND2	2.1678087365807	2.3691864155338	16.8969277869161	7.42448704044607e-12	1.56461935909728e-10	17.5103661034172
BEND7	-1.26530637583954	1.87949231086488	-17.1290459344672	5.99451322855465e-12	1.31835884182053e-10	17.4990599304272
CNN3	-0.791958485453774	7.23110942375139	-17.5693761125084	4.02318423289053e-12	9.50699141797936e-11	17.4966423830471
DENND10	1.07643663559901	4.69128673402024	17.3166388363006	5.05228201365083e-12	1.15564208693027e-10	17.4778404303526
VASP	-0.810477467845842	4.87642299284014	-17.3459306237297	4.91990491313277e-12	1.1293817438986e-10	17.4603729119823
MYO1C	-0.880763895286361	7.7125902242613	-17.5239226633204	4.19048759754761e-12	9.88416845256414e-11	17.4505607791546
FOXD1	1.1851980617504	4.66756405592435	17.2453454017264	5.39046552108476e-12	1.21782837036107e-10	17.4426316432357
PLPP3	-1.04752556577618	6.1362766766844	-17.448943170142	4.48274732859288e-12	1.04774030743748e-10	17.4154740991208
TMEM132C	-6.71800159189655	-1.90535170391607	-18.3695548062151	1.99377404243232e-12	5.37315834705817e-11	17.4031604014155
ENG	-1.01279065997489	4.49683234231401	-17.2367749117307	5.43270343624015e-12	1.22285096310652e-10	17.3924052251485
SPESP1	-7.14645512964776	-3.58317499358554	-20.043706450394	5.00254204708169e-13	1.78925367418522e-11	17.3657427491901
PARD3	0.859830941189097	5.29850668574034	17.2621931327686	5.30844381523007e-12	1.20444179972665e-10	17.3639718397055
AKT3	1.36428107651348	4.30976207175813	17.1324441297605	5.97588335013756e-12	1.31777259893291e-10	17.363455877551
HOXB-AS3	3.47491667786008	1.60894611273861	16.846433175882	7.78090467910721e-12	1.62904771416813e-10	17.3537552452012
PKIA	1.26285083732839	4.2990367070858	17.092881934205	6.19662224171854e-12	1.35242069469086e-10	17.3471137251581
MIR193BHG	1.1698916455564	4.45297844162862	17.0976145403841	6.16976841595547e-12	1.34884988073312e-10	17.3393365439837
CSPG5	-2.96732373391927	-0.644008161371086	-16.833708843489	7.87354360604126e-12	1.63777351222751e-10	17.3280623162721
DNMT3A	-2.07594242888157	1.70047452541226	-16.7671672421139	8.37736266567551e-12	1.70986737340149e-10	17.3044687550115
PTPRU	-0.917463182533107	4.29951850732986	-17.1568200829353	5.84402887964807e-12	1.29302910925776e-10	17.2945314504301
LINC00847	0.938969429467933	5.19476152589268	17.1856065528486	5.69226742613507e-12	1.2668251045452e-10	17.2911813525852
ZNF395	-0.944911208318839	3.65136749948324	-16.9783171918667	6.88585779987431e-12	1.46310251268404e-10	17.2878626574976
C3orf70	-8.70111984704601	-2.41414334345197	-19.5330224240237	7.53899457731012e-13	2.47861317880618e-11	17.2840906282443
HCAR1	1.72911279554902	3.16254413554937	16.8288360901957	7.90932760418857e-12	1.63906002358661e-10	17.2801584494388
CDK15	1.95697126996232	4.44641551050067	16.875816343996	7.57135664916065e-12	1.59035604125752e-10	17.2794772469707
LRRC32	-1.6634709388851	2.65918557790154	-16.8383880154853	7.83934227188036e-12	1.63613858705204e-10	17.2717155494111
FAM124A	-7.78015765050619	-2.983577861332	-19.5878506830705	7.21082744028446e-13	2.39522446369139e-11	17.2594182560957
RGS4	-3.31814322560288	0.429258353134362	-16.6402180086139	9.43549774734459e-12	1.87760562758692e-10	17.2542069053661
TSKU	0.695133300824416	8.44469481060545	17.3230560282411	5.02296229057015e-12	1.15098360508519e-10	17.2538286410818
CCT6P3	1.26689397690695	3.09815442925614	16.8339939029513	7.87145552355547e-12	1.63777351222751e-10	17.2492233396607
CLMN	-0.774532204740445	6.35440099280909	-17.2904098629884	5.17401515271858e-12	1.18138480973708e-10	17.2484162303219
CHPF	-0.731658402606582	5.76827282729495	-17.235052340428	5.44123493502082e-12	1.22285096310652e-10	17.2370528596294
TCEA1	0.955857284505216	5.77993875407404	17.1848827143104	5.69603197531795e-12	1.2668251045452e-10	17.230607275095
GSDMB	1.85912278656208	3.98020402279913	16.7964279850764	8.15174036463048e-12	1.67933689723277e-10	17.2143082770956
CD34	-5.69532047143238	-0.821699654226584	-17.0531384187587	6.42707202401816e-12	1.3816055329223e-10	17.1891431132742
TCIRG1	0.879738973573055	4.56455557707366	16.9825563264575	6.85896052855905e-12	1.46310251268404e-10	17.1795380835245
SHC1	0.84194057585267	9.11016933636827	17.2418782498074	5.4075107004966e-12	1.21953596587515e-10	17.1753777924499
FRMD3	2.15406366036007	1.83820029727623	16.5149991085321	1.06185305581721e-11	2.08081113300766e-10	17.1569781499102
ID4	-4.07781931834361	-0.656537183239991	-16.5769595511034	1.00146841115813e-11	1.98059637314428e-10	17.1488295330175
ANGPTL1	-1.05909382313499	4.19627834356144	-16.9858957192786	6.83785033575435e-12	1.46257181474413e-10	17.1413025956049
ERV3-1	1.16893010591664	7.0838724605923	17.1638975696935	5.80632418948058e-12	1.28690168027195e-10	17.135599207121
JAM3	-1.04552853507245	2.99791947071346	-16.7687831556732	8.36473210832379e-12	1.70986737340149e-10	17.1288937793735
THBS1	-1.59594766682818	7.29319379617063	-17.1772082957262	5.73610749384165e-12	1.27353474668971e-10	17.1167526323974
ADORA2B	-3.81079333538428	0.607363664083873	-16.5297963445979	1.04709055147876e-11	2.05815734545251e-10	17.1088689914261
SERPINI1	-2.73791056209153	0.563248437611845	-16.4505156083593	1.12880138709986e-11	2.18864884331354e-10	17.1052453968258
MPZL1	-0.750998541814559	6.2394713640919	-17.128132272533	5.99953265239213e-12	1.31835884182053e-10	17.1032914732056
ITGA8	-5.4170692360661	-1.04644579900329	-16.778007070968	8.29301908643127e-12	1.70026731030421e-10	17.0920351194048
PBXIP1	1.0041963399954	5.81998961843235	17.035385488405	6.53292293004655e-12	1.40201543014605e-10	17.0829490722586
MCTP1	2.70440535139873	2.49657485015516	16.4101587498106	1.17295942836951e-11	2.25724452869612e-10	17.0680112403939
HMGCL	-1.0768463239887	4.40275372583539	-16.8843560384108	7.51158050240046e-12	1.58038244449031e-10	17.0580014304208
CSTF2T	0.799469618494078	6.31946873031838	17.0537414766254	6.42350832526783e-12	1.3816055329223e-10	17.0559468680913
BCHE	2.13403432806493	2.50024652057082	16.3861325323945	1.20011266940149e-11	2.29917263266113e-10	17.0420710708469
MYZAP	-3.67893700000174	-0.203216961547076	-16.7212867047551	8.74452609182032e-12	1.76469203940895e-10	17.034440531136
OAF	-0.853603682315333	7.12662447662917	-17.0746329139622	6.30133375394763e-12	1.36830482106414e-10	17.0302352008271
PROCR	-2.20709114396917	2.1134814253564	-16.4710816476083	1.10697739950992e-11	2.1593618316692e-10	17.025654663977
NNAT	-4.26360583737938	-1.37689720909654	-16.7819252328536	8.26275357140838e-12	1.69676832524688e-10	17.0142415692199
MKNK2	0.819486711274644	10.5420285076346	17.0632125335863	6.36781345993639e-12	1.37808488261755e-10	17.0032449869618
TNFRSF11B	-7.13123671514237	-3.32463892686248	-19.1211456540076	1.05712983009035e-12	3.25105358033767e-11	16.9463161559918
PPP2R2C	6.96797847375332	-1.32864900608971	19.0817594689969	1.09224379653668e-12	3.32720237072964e-11	16.9399835926021
CAPN5	-0.968161577058895	5.40447003115033	-16.9075399122959	7.3518002434993e-12	1.55184551937904e-10	16.9397632362548
TTC12	-1.87944239336765	0.854209554133937	-16.2785384434067	1.33011959631216e-11	2.5108204714527e-10	16.9394401922504
COLGALT1	0.715792154728869	7.72789565116508	16.97976074257	6.87668598346417e-12	1.46310251268404e-10	16.9321225751963
COL5A2	-1.07783537866609	8.24645909777304	-16.9796983279961	6.87708227657060e-12	1.46310251268404e-10	16.9226920040014
EIF4E3	-1.31904804246417	3.27203911433862	-16.6808046969707	9.08262284233186e-12	1.8186466766071e-10	16.9221513448715
ADAMTS9-AS1	-6.40182025558226	-3.83059384033568	-19.4095990128207	8.33694314532327e-13	2.66783286689457e-11	16.9215663918676
KLHDC7B	4.35415728180647	0.936481699999874	16.6655405425533	9.21366955861289e-12	1.84201745219236e-10	16.9163902354438
CASP3	-0.885414110524011	4.68013996242838	-16.7508672465435	8.5059025752528e-12	1.73191351685805e-10	16.8954809028166
ZNF677	-2.29741051587005	-0.359658017895066	-16.2329394953251	1.3896351445404e-11	2.6078571258595e-10	16.8770200335034
KLF2	-1.68187137088842	2.07615802678719	-16.2688312261255	1.34255979924439e-11	2.53058742218279e-10	16.8710712063553
COX15	0.996573420619899	4.87666392717332	16.6953795486507	8.95933184927406e-12	1.79956579566278e-10	16.8678566391361
CBX4	0.806957116713595	4.67589292000936	16.6996468179873	8.92357011087731e-12	1.79518769601452e-10	16.867178425241
ARHGEF26	-1.29765451123864	3.13689698189738	-16.4636587038096	1.11480248750097e-11	2.16804628998864e-10	16.8484856716452
DAB2IP	-3.21859194780333	0.186139182292379	-16.2245550991433	1.40088146615743e-11	2.62130003601947e-10	16.8472918107021
DENND11	-1.63289350307292	2.75833623000928	-16.4404345174371	1.13966477932348e-11	2.20638414731978e-10	16.8448741219677
AGAP2-AS1	2.06410574200949	2.26919123060182	16.1732422431389	1.47183894800441e-11	2.72629534244909e-10	16.8390783159568
ANAPC16	0.875283659987278	6.77717001632201	16.8525547142659	7.73674829202367e-12	1.62244533921638e-10	16.8380375695942
TIAL1	0.674305848874455	6.25722083085724	16.8276614385549	7.91797957718617e-12	1.63906002358661e-10	16.8359837854013
DLG5	1.04055561869796	6.46603982141684	16.8286493009292	7.91070274409342e-12	1.63906002358661e-10	16.8252972055211
CBX7	1.13315051482072	3.4221667005398	16.4126265256055	1.17020747829394e-11	2.25532490756651e-10	16.823894171493
SPON1	-9.64302771360975	-0.179554383807962	-17.2671964621819	5.28434047757985e-12	1.20230436883697e-10	16.7952031175282
PM20D1	-10.566096700404	-0.701242130810332	-18.5831211265424	1.66090528338022e-12	4.70236135585304e-11	16.7911334213511
TAGLN	-1.09536646706207	5.12523271993912	-16.7272974973003	8.6954708320181e-12	1.75909060491501e-10	16.7849130277813
NPTXR	-1.59262908158672	2.86679416227964	-16.3526962261325	1.2390116307105e-11	2.3651066010889e-10	16.7624748597278
EPHX1	0.77396857834691	8.83179003935223	16.8158949939765	8.00520025053241e-12	1.65445095209958e-10	16.7612859763769
MAP3K6	0.750169415219106	4.68719057954983	16.5435515403714	1.03356213127121e-11	2.03779772967659e-10	16.7604737813064
SLC36A4	-1.1595153820365	3.7839271505627	-16.467897454032	1.1103269646464e-11	2.16261411068629e-10	16.7554637639593
KCNA1	-8.71628638581265	-3.0596465959552	-18.5806573106913	1.66439083384919e-12	4.70236135585304e-11	16.7376901492193
S100A16	-1.22493411288109	6.2390431025341	-16.7482291372781	8.52690168284438e-12	1.73191351685805e-10	16.7340236598064
TBX2	-0.96178175899854	5.68742329329414	-16.7073150380733	8.8596854906511e-12	1.78512941978558e-10	16.7235280509779
VSTM4	1.11804758811234	5.34726281717122	16.6282250731707	9.54252082810504e-12	1.8930417476125e-10	16.71731138918
MICU1	0.702461454443657	6.02373624405562	16.6811823797246	9.07940542727687e-12	1.8186466766071e-10	16.7145235322701
CALD1	-0.824205269851623	7.098137363928	-16.7480651372483	8.52820891615050e-12	1.73191351685805e-10	16.7105764411579
ALDH2	0.762966735976574	7.85160244754282	16.7263621326854	8.70308537320844e-12	1.75909060491501e-10	16.6806794526759
ACBD5	0.857252235511258	5.8428621162638	16.6201102444002	9.61566368384054e-12	1.90461258329384e-10	16.6756410219859
CARD10	-4.17164638057458	0.366734639125941	-16.1452823902454	1.51209294327581e-11	2.79682802673532e-10	16.6515777196772
FAM228A	-4.189310537183	-1.45748919227731	-16.7919210531036	8.18606941320723e-12	1.68371075690846e-10	16.649807257784
PHYH	0.707412192612752	6.42676093642741	16.6304426436486	9.52263528914806e-12	1.89201664052548e-10	16.6247399510547
MAN1C1	-4.52330134842707	-0.999792564166107	-16.5464661431056	1.03071937570903e-11	2.03531452760977e-10	16.6170691224459
LIPG	-3.90630446799933	-0.588151797434973	-15.9656470456168	1.80010242086952e-11	3.21393286392746e-10	16.616486164035
TBX1	-5.98644674623958	-3.96924236871532	-18.9937217733668	1.17527085517756e-12	3.53819832395961e-11	16.615564771708
COX1	0.699234681115961	15.5367813575424	16.6466247653718	9.37884551038278e-12	1.87212824590016e-10	16.6134625609742
DMRTA1	-2.97737954029949	-0.853566584291806	-16.0866461030536	1.60033909853083e-11	2.92636687220681e-10	16.6087953994724
PLXNB3	1.68741021770594	3.7529031695805	16.2329359117217	1.38963993093252e-11	2.6078571258595e-10	16.6054399285387
SEPTIN7P14	1.10028378384326	3.68331720646139	16.2209658495307	1.40572523728678e-11	2.62654039612232e-10	16.5996164374652
CAMK1D	-4.18467369090616	-0.331492577893137	-16.0611305441999	1.64042417465459e-11	2.99115642059357e-10	16.5994571150931
PGRMC1	-0.755287942426524	7.77613692735912	-16.6423719091795	9.41641145775659e-12	1.87671270216219e-10	16.5978859206116
DTX3L	1.04794495894882	5.1424284715288	16.4384987746743	1.14176335529784e-11	2.20712299734642e-10	16.5798099814429
MAPT	2.28134857725436	3.24517617552432	16.0467366610712	1.66350398032174e-11	3.02038752359265e-10	16.5682493953661
DENND2D	-2.14363403577901	1.39719609264792	-15.8872015465666	1.94356901062168e-11	3.43666845000573e-10	16.5674777191936
RTN4RL1	-1.6353951210613	2.96865247082547	-16.2155162047444	1.41311352458368e-11	2.63269193601786e-10	16.563553428066
RNF185	0.657181440304136	5.69099718205877	16.4998205715901	1.07722476760678e-11	2.10772060693838e-10	16.5496606004124
SLF2	1.21131981398594	4.87257123466544	16.3518205430635	1.24004811290075e-11	2.3651066010889e-10	16.5424665374912
FAM76A	1.07907160964033	3.42273022427624	16.1372593543456	1.52385740657476e-11	2.81453835654003e-10	16.5389912300936
NMT2	0.675910865359608	6.24814718322674	16.5235077266472	1.05333772488626e-11	2.06727579441419e-10	16.5354152238488
FAS	1.00923283534991	4.83696200732839	16.3562406932479	1.23482564883069e-11	2.36215531483906e-10	16.5336529545272
FGF7	-2.21523869874444	3.97588535327327	-16.29158055621	1.3135970735307e-11	2.48909635331097e-10	16.5335240718292
SRCIN1	-1.13920832402098	4.58793554432586	-16.300668238278	1.30221259053066e-11	2.47266511835622e-10	16.5285775002319
NOTO	2.81310826669897	0.849645611354854	15.8627394266027	1.99074072872438e-11	3.5056126120208e-10	16.521990110657
PAX8	-4.23191386942496	-1.39822463529804	-16.4333816346749	1.14733064076385e-11	2.2145548629158e-10	16.4677448946152
HS3ST2	-6.01164178609873	-3.96042488654388	-18.6874949409393	1.52011628246931e-12	4.37160957743692e-11	16.4620045136503
ZFAS1	1.15071648551851	5.87513396229753	16.3930006804673	1.19228346090171e-11	2.29100207621696e-10	16.4533590530937
LPCAT3	-0.85833131199742	8.14715822003543	-16.4911674715395	1.08609311251777e-11	2.1218430032547e-10	16.44448569331
DPT	-4.96323464419002	-1.02601326972104	-16.5361015704683	1.04086618727439e-11	2.04905587096666e-10	16.4442868884687
DNAJC6	3.46209089437175	1.46827792925523	15.8533529747946	2.00916103871304e-11	3.52838321757598e-10	16.4168158895207
FRA10AC1	1.20183903384993	3.82477155984063	16.0508012134523	1.65695212382487e-11	3.01274675413985e-10	16.4147367885913
PYGB	0.726089999360677	7.95603876091149	16.4509429820583	1.12834327427512e-11	2.18864884331354e-10	16.4110220983434
PDGFRL	-6.88977224966389	-3.2722057486043	-18.1773274569004	2.35398114937046e-12	6.17559748472597e-11	16.4002665747002
POLL	0.926218683449925	4.68035816241039	16.1340190790461	1.52863612768189e-11	2.81931383376625e-10	16.3501259738816
CUL2	0.686684696422918	5.795692250334	16.2906739551814	1.31473856390365e-11	2.48909635331097e-10	16.3482729302781
SLC25A16	0.895872299391107	5.60138817516345	16.2667726714298	1.34521369297103e-11	2.5318773093913e-10	16.3407680576571
RIPOR3	-5.87841005796323	-0.37157411149664	-16.3161694720529	1.28303360350171e-11	2.439851623227e-10	16.3293212899695
IGFBP2	-4.21318409537268	-0.50712969989342	-15.7969723866027	2.12366256584412e-11	3.70738312245677e-10	16.3177631553993
CLSTN2	-6.82873608988028	-3.6906925888973	-18.1216612197542	2.47069764573188e-12	6.44235664013859e-11	16.306911144975
LONRF3	-6.41162424406369	-1.36200387606869	-16.0557324716653	1.64903977704238e-11	3.00260712944474e-10	16.2745499486249
RDH13	-4.53366068706999	-1.51387132390556	-15.9573561442954	1.81472211538791e-11	3.23554130281715e-10	16.2720574101123
TACSTD2	-6.89894501142443	-3.6654098776936	-18.0276184844959	2.68200077556837e-12	6.81366007310898e-11	16.2642076920295
SLC39A11	1.25043700599326	4.47559137681796	15.9759186650712	1.78216247086359e-11	3.19521597809644e-10	16.2424872781084
AKAP1	0.854083366045812	6.57000021853529	16.2264399043472	1.39834494724044e-11	2.62036797329093e-10	16.2315242295535
DENND2C	-1.25026093048051	1.78069294077239	-15.6860520181985	2.36953586211538e-11	4.10517297944652e-10	16.2304396122299
CRTAP	0.655857297455528	8.6862067124527	16.2787332391399	1.32987120804413e-11	2.5108204714527e-10	16.2289137254018
CASP7	0.783193936027085	6.51700606515082	16.2189004983054	1.40852049509763e-11	2.627943536209e-10	16.2249651593481
HOXA5	1.13953067171274	3.69152235169916	15.8191203627707	2.07788143693289e-11	3.6391234157728e-10	16.2113031217386
PNMA2	-4.01371335735526	-1.90549445986399	-15.8822327428741	1.9530541467188e-11	3.44869657363601e-10	16.2106218761409
FABP3	-1.25983524234282	4.77451470155404	-16.128367916191	1.53700833748324e-11	2.83069372182623e-10	16.209392702184
CES1	2.09854912951614	6.03581648371227	16.1218878819106	1.54666820560391e-11	2.84440912489818e-10	16.2087051154572
SYDE1	-0.80137688660063	4.64669347684742	-16.0747215065162	1.61894229026632e-11	2.95617942349057e-10	16.2070570392229
OBSL1	-0.726734416234996	5.59866535699296	-16.1176928454274	1.55295599876724e-11	2.85189276630755e-10	16.1857970143602
PENK	-7.03570408264532	-3.35426859137282	-17.8348077067569	3.17730860894852e-12	7.82457895939333e-11	16.1713530257383
ZBED3	1.16162664662504	7.64833180195459	16.2045795062529	1.42806493129875e-11	2.65669677161294e-10	16.1677753080495
PPM1M	0.88144097863326	4.99839036302703	16.0137983031408	1.71761982191119e-11	3.10112399026241e-10	16.1644646580163
OLFM1	-6.72476025167433	-3.32816047191235	-17.7866687907226	3.31549033515126e-12	8.11821490635608e-11	16.1529036853361
C1orf115	-7.15045130896781	-3.19560174196144	-17.674432460572	3.66294390439133e-12	8.75225722880121e-11	16.1485774698831
DLAT	-0.784793796280811	8.93375746761194	-16.1891480873951	1.44944603219815e-11	2.68869101643683e-10	16.1361701430614
LDB1	0.60834422729417	6.15307797151704	16.0993846565796	1.58071543102946e-11	2.89460069314583e-10	16.1163293784183
STAR	-2.04265261349299	2.598856446165	-15.5958398783835	2.59165807317339e-11	4.44803264761601e-10	16.1128303572957
SPECC1	-2.50431731417887	0.718817967777951	-15.4181684354912	3.09600415089803e-11	5.13710750441402e-10	16.0998484554343
ROR2	-6.50723298257124	-3.53270179072271	-17.7330797962616	3.47682411419912e-12	8.3854735437204e-11	16.0925682587645
CDKN1C	-1.31305920703776	1.58404901169782	-15.5344015849612	2.75545697610448e-11	4.6730078400822e-10	16.0865125446041
ZNF521	-4.48938430919219	-2.10570235982012	-15.9824753528917	1.77080973393734e-11	3.18820155879054e-10	16.0807995706388
ALPL	-1.87431328255363	2.32241503048256	-15.6923284573836	2.35484966603659e-11	4.08523514937926e-10	16.078472212304
TRIM22	0.888311168285787	6.01099740166006	16.0415068923629	1.67197441341708e-11	3.03148534336763e-10	16.0683022791193
MLPH	3.88872713393213	0.229806548950082	15.915096723915	1.89121495870276e-11	3.36259589130345e-10	16.0613035611434
SLC25A1	-0.861600441853733	8.87356529359573	-16.1041868585027	1.57338381724469e-11	2.88528515986883e-10	16.0499405970818
ARHGAP28	-3.33549165111765	-0.662609240970891	-15.4985730595394	2.85599740537227e-11	4.79293037154837e-10	16.049333929686
TFDP1	-0.669228481119118	5.46847424700231	-15.9804229240973	1.77435522133863e-11	3.19011697486827e-10	16.0400808299696
BCAR1	-0.820269381580462	6.5794607686419	-16.0376122766682	1.67831196353279e-11	3.03869018186112e-10	16.0116275664882
CHL1	-7.50574975608778	-3.07710649273311	-17.3884943067785	4.73404667266183e-12	1.09848682269076e-10	15.9997046243335
LGALSL	-6.82530824234768	-2.69388318321529	-17.3533720359433	4.88686287210583e-12	1.12581760252546e-10	15.991622146077
GYPC	-1.14244659177311	5.35708643381862	-15.8988759679227	1.92147431121778e-11	3.4116784904288e-10	15.9554814534984
MCMBP	0.598909205245583	6.64226521701352	15.9668787184584	1.79794120184814e-11	3.21393286392746e-10	15.9546406685789
ZFTA	-0.699522486584376	6.81069482318793	-15.9707902691574	1.79109575974595e-11	3.2067598874003e-10	15.9377028938852
TEF	0.797880006260523	6.62588288992453	15.9472261526276	1.83275527025912e-11	3.2631674514101e-10	15.9362262178847
ARHGAP6	-3.60475379206467	-1.32788363147514	-15.5222857872961	2.78903068237055e-11	4.6989501208222e-10	15.9360400773116
FOXL1	-1.51091186196147	2.96486924911553	-15.4746304936958	2.9253394355748e-11	4.89014804217347e-10	15.9093480048884
H2AW	1.64242670555368	3.13584999565689	15.3792411427948	3.2197736706692e-11	5.29286323995556e-10	15.9084287324362
GALNT15	-2.06136845193699	0.982688361113792	-15.2863706770796	3.53665591875931e-11	5.76219414900519e-10	15.9046751948667
MBP	-3.43468463771017	-0.691698327310489	-15.233537727179	3.73148616509934e-11	6.03374272356629e-10	15.8970030147773
CPED1	-1.01987137680293	5.49357972175855	-15.8117895138787	2.09291814258823e-11	3.66047111877166e-10	15.8880457416626
SLC47A1	-7.60927401201468	-3.16619592719521	-17.1979133137243	5.62866325603996e-12	1.2561886485485e-10	15.8750661089241
SPATA20	-1.32823308858091	3.09584972388232	-15.4062372587366	3.1333961448056e-11	5.17735314157788e-10	15.8631412379084
ITGB5	-0.737232399615138	5.74402281722607	-15.8515808352835	2.01265891687711e-11	3.52970400770194e-10	15.8549224479066
CNOT10	0.908089969612249	4.11117089182307	15.6079074619995	2.56071176823322e-11	4.40668671762222e-10	15.8476762629698
NDUFS2	-0.766140618060835	6.71530432792045	-15.8764530359619	1.964148827744e-11	3.46352992875845e-10	15.8472730064852
GARS1	0.562902698779363	7.55208074082158	15.8916886145913	1.93504530449634e-11	3.42630955775488e-10	15.8462026744298
ARC	-4.2257216241742	1.87153642694323	-15.2356159544344	3.72361189250418e-11	6.02859330958957e-10	15.8411296637908
ITGB8	-6.41252774476369	-3.69480323159426	-17.4377012771808	4.52839228574602e-12	1.05457396437074e-10	15.8392313570627
ARSD	0.91397015782208	3.26531413864147	15.6019886556801	2.57584096877408e-11	4.4267962103731e-10	15.8341723108059
C9orf72	1.02312973822953	3.43430039854831	15.402817540238	3.1442012120456e-11	5.18188545908284e-10	15.7990035421755
TDO2	2.41419944715763	2.22105501285746	15.1076011625422	4.24308133303609e-11	6.69261478971521e-10	15.7910168901056
S100A4	-1.27669263880624	4.75309744641998	-15.6690339209106	2.40984548203657e-11	4.1637854397285e-10	15.7905942085373
CXCL6	-4.58964077037034	-0.811840843471625	-15.6845238802446	2.373126171934e-11	4.1058596151025e-10	15.7903869973702
CXCL8	-4.96225982063078	0.631209799355896	-15.1519210852945	4.0550672925956e-11	6.47194699503726e-10	15.7901042150528
PCBD1	0.822993921441743	7.21695156531817	15.7960899049517	2.12550864352442e-11	3.70738312245677e-10	15.7586860260111
DIO2	-2.38091554377565	0.0429942580619275	-15.0690210377822	4.4142463436304e-11	6.88654572176806e-10	15.7539561698483
GAS6	-0.800338332680398	4.51603603985456	-15.6277707995021	2.51062119984851e-11	4.32627822038239e-10	15.7496855682362
HPD	-3.53223335074385	0.544046344351485	-15.0659533675763	4.42816592421673e-11	6.8998876310068e-10	15.737388452313
EXOSC1	0.987622614246965	4.02900395011825	15.4559892807636	2.98055869899174e-11	4.96953074909713e-10	15.7330737599631
SPATA13	-7.10668016073105	-3.19926044141324	-17.068513353208	6.3368648658305e-12	1.37369979511385e-10	15.713211668202
ZDHHC6	0.790061495502459	5.51340862685587	15.6377249162322	2.4859097258308e-11	4.2894455739e-10	15.7125070247439
TACC2	0.924953178959834	4.8211959598073	15.5324066930818	2.76095545677338e-11	4.67523568969144e-10	15.7098596948552
IGFBP7	-1.58033411760756	3.98200871452019	-15.4537686450467	2.98720973786565e-11	4.97416854666619e-10	15.686212837069
PPDPF	0.7703999427085	6.73579411975217	15.6990542070314	2.33921883721105e-11	4.06360245302e-10	15.6858999882522
NR4A3	-2.34458418596328	2.11504360839473	-15.1714896801975	3.97487329049777e-11	6.37915058044304e-10	15.6846230039273
NFE2L1	0.569451440117002	7.72264561792714	15.7373496566746	2.25228375987453e-11	3.92318532970015e-10	15.6832646854167
BLMH	-0.791734267778788	4.75740856912567	-15.5237575267241	2.784929428037e-11	4.69819787367659e-10	15.6606918696346
KIAA1522	0.791269617131524	5.11229018152447	15.5032928526235	2.84253413512867e-11	4.77657206628484e-10	15.658138487533
CYB5A	-0.831987189315427	9.1386772813149	-15.7041623598294	2.32742061941356e-11	4.04857808695011e-10	15.6381060438957
PTH1R	-2.93837067004057	0.483504193417324	-14.9516689136322	4.98122729362076e-11	7.66870381550837e-10	15.6340264691146
PPP1R3E	1.13967544231774	4.40796697870995	15.3957190342909	3.16675577884714e-11	5.2123745886146e-10	15.6266291338785
PPP1R3B	-1.04568629771927	4.51700781569644	-15.4767738429991	2.91906001466422e-11	4.88600475110788e-10	15.6159231260038
SLC2A5	-2.40406819652167	3.90050640966906	-15.3769240602085	3.22730380449946e-11	5.29846620777019e-10	15.6089414658673
CCDC18	-0.890983700282322	3.6633085295358	-15.3197955589235	3.41897020758877e-11	5.59171272500683e-10	15.6083437073159
IER3	-2.43742334144462	3.3291189471476	-15.2527492979954	3.65935981727277e-11	5.93203914893336e-10	15.5918364181674
SFXN2	1.28057962885946	3.06766820447937	15.1189741627033	4.19397266505495e-11	6.63615498241604e-10	15.5917948942267
SKAP2	0.762672687186678	5.59705455150108	15.5312878274805	2.76404443731271e-11	4.67523568969144e-10	15.5906965823359
TNFAIP2	0.921922372891761	6.16953641848017	15.5515744095674	2.70859964301211e-11	4.62404361366808e-10	15.5750822520391
HOMER2	-2.73686844074759	0.236664040297234	-14.9254595354654	5.11806915175514e-11	7.81386923346939e-10	15.5616744598468
BBOX1	-2.54473657639002	1.13384565855745	-14.8803910874599	5.36274362207200e-11	8.03474000719529e-10	15.5573087715807
MT2A	1.76314644023808	6.62808103590521	15.5285338945762	2.77166310163724e-11	4.68196178338328e-10	15.5549638531803
FBH1	0.540937638802271	6.53886670702926	15.5712597088744	2.65592062055900e-11	4.54014090123484e-10	15.5503580280135
PIP5K1A	-0.914749653447332	5.69104515564401	-15.5352910967278	2.7530089635152e-11	4.6730078400822e-10	15.5497916005705
RNH1	0.601018381806253	6.95984373807772	15.585662177186	2.61806512085647e-11	4.48736361714799e-10	15.5453538085164
SLC48A1	0.757919635298872	4.91395774786537	15.4178325217098	3.09705042078636e-11	5.13710750441402e-10	15.5312718423252
ZFP42	-6.40015407686732	-3.82909782325377	-16.9369072603774	7.1545457103864e-12	1.51518426864938e-10	15.5302511940918
SLC17A9	-6.59240563502144	-3.23949060386995	-16.7362291338183	8.62311459702909e-12	1.74842489187396e-10	15.5291208136646
PTPN22	2.17535332337816	1.59704897952803	14.8520290757332	5.52302970631391e-11	8.23649035668971e-10	15.5200315189424
APCDD1L	-4.28278699094267	-0.187999877747893	-14.9271242841419	5.10926030761081e-11	7.8096957496239e-10	15.5037174191018
CYP7B1	-6.75377690943768	-3.71545042955204	-16.8061690237249	8.07806231115463e-12	1.66682971123423e-10	15.5001255483292
VWA1	-4.00830723312454	-1.77945506151744	-15.0936481868734	4.30416151955897e-11	6.77233737257412e-10	15.4989071728402
LAMB1	-0.667707181492794	8.30742226431984	-15.5448931368107	2.72672914260072e-11	4.64266266597779e-10	15.4750396646711
DOCK11	0.922367573483678	9.06376526763405	15.5403414546461	2.73915344016536e-11	4.65764781393198e-10	15.4691915447991
SIM2	-5.91358046899885	-3.73058207412613	-16.8382665005059	7.84022846848743e-12	1.63613858705204e-10	15.450477980857
MARCHF8	0.859975910255331	5.01200828970237	15.3314997824608	3.37874493307459e-11	5.53296383626418e-10	15.4464226314182
SFPQ	-0.658738390190738	7.50604363796838	-15.5056342454883	2.83588018226871e-11	4.77162823862098e-10	15.4425617171746
VCAM1	-3.94754369304121	-1.18589082960394	-15.2074601736121	3.83180151809416e-11	6.17838957725761e-10	15.430570784316
RHOD	-2.93333150878791	-0.0711951624009845	-14.7802479449892	5.95173173737242e-11	8.79419672228994e-10	15.419994757541
RGMA	-4.37526427778401	-1.20813722611066	-15.123622138557	4.17407585061312e-11	6.6244129703249e-10	15.4058347163371
CST3	-0.981195653572615	7.74121182876454	-15.4728304862061	2.93062398619607e-11	4.89261965487669e-10	15.4051870377031
NEFH	-6.27831511966069	-3.8705913438771	-16.7668625183542	8.37974675412632e-12	1.70986737340149e-10	15.4009091040236
NT5C2	0.775017810398889	5.82155250306294	15.3697957907958	3.25058639324602e-11	5.32988368433388e-10	15.3999976903433
RHOJ	-2.89547412582691	-0.906893945556814	-14.7433420127703	6.18570000106746e-11	9.09807477273709e-10	15.3968577911704
FHL2	-1.39828943659321	3.46089565878702	-15.1564903179835	4.03619039961839e-11	6.45338651580776e-10	15.3936661307632
C9orf47	-1.89427013935392	3.57054763214238	-15.1388992383917	4.10937795085788e-11	6.53787791562846e-10	15.3783539477226
S1PR3	-1.89427013935392	3.57054763214238	-15.1388992383917	4.10937795085788e-11	6.53787791562846e-10	15.3783539477226
ODC1	0.666017596937797	6.47284563605104	15.4043606894562	3.1393205554505e-11	5.18048340697255e-10	15.3752463450773
LAMA4	-0.742134139236911	7.77962410600358	-15.4425001995616	3.02120245712252e-11	5.02426359460672e-10	15.372058566882
TMEM86A	-2.19158514024723	1.32165334472369	-14.7093754626748	6.40962759924732e-11	9.3525269907292e-10	15.3715446262924
MAF	-6.98913393318393	-2.26141734501474	-16.3910068353235	1.19455072804266e-11	2.29193277746096e-10	15.3665438729482
NFASC	-1.43800209222079	3.72811417968551	-15.0794887672076	4.36709585136427e-11	6.83581627421707e-10	15.3570566358962
ATP1A2	1.14007664863108	5.47469757522135	15.2065484979964	3.83535969089971e-11	6.17838957725761e-10	15.3518764080585
CDCA2	-3.08320304884641	0.323480936034506	-14.6964260266425	6.49723829199988e-11	9.46961431333996e-10	15.3472486214525
RHBDF1	-0.814031895516255	4.16101204125567	-15.1645824130329	4.0029869137112e-11	6.40826858975809e-10	15.3381778802817
SLC2A11	1.10259681314444	2.99012811826497	14.8694792751848	5.42382162526113e-11	8.10735197589905e-10	15.3303323001895
GXYLT2	-1.18739376101554	4.13931044082809	-15.0908267215235	4.31662521080062e-11	6.78364512039633e-10	15.3247875724676
SYN2	-0.767721217032569	5.63079196084376	-15.2910053098675	3.52008542151403e-11	5.74247437735569e-10	15.3247719646025
GPRASP1	-2.2346005379858	0.972005368412638	-14.6544867501207	6.78976991695652e-11	9.81318926155126e-10	15.3154804072952
PCDHGA10	-3.5388558207165	0.167962871162204	-14.7198534998348	6.33965085586678e-11	9.2820286733676e-10	15.3034514690302
FCRLA	-1.40141533676411	2.44061174266814	-14.8762927634486	5.38559803540168e-11	8.05958821246666e-10	15.2893346571463
TOR1AIP2	-0.641099234521785	5.40661179951988	-15.2670920747941	3.60647345252063e-11	5.86108928345798e-10	15.2842771950258
MEX3A	-2.76049086545636	0.288844978842086	-14.6010481152196	7.18280865938121e-11	1.03167603705414e-09	15.266843572542
NR4A1	-2.21379355887311	2.43100482060697	-14.8344850030108	5.62470577522372e-11	8.35902806248565e-10	15.2559037616301
SEMA7A	-1.01794084315331	3.49023387694911	-14.9929425352498	4.7735123503434e-11	7.35773396446815e-10	15.2529932102978
CCPG1	1.02477401299962	4.95967180451137	15.1182779731869	4.1969614941301e-11	6.63615498241604e-10	15.2346111915447
KCTD9	-0.845498084708354	5.08355776666135	-15.1673607857159	3.99165334417739e-11	6.39809273558607e-10	15.2286769414358
SEPHS1	0.710343818558731	5.81552343186155	15.208098149953	3.82931363861487e-11	6.17838957725761e-10	15.222462431524
EXOC7	-0.584056864248607	6.41812302796811	-15.2612872585308	3.62777971762562e-11	5.88827124622188e-10	15.2150286425941
NUTM2B-AS1	0.691563783247233	4.67200917073603	15.052221383205	4.49104567951262e-11	6.9725111364897e-10	15.2043742275378
FAM217B	1.06928769250024	4.03081693548946	14.9332267922119	5.07710622974392e-11	7.77646824315221e-10	15.1954638758237
SLC1A5	0.513695254095628	8.53113361996309	15.2707700387424	3.59304213538122e-11	5.84665274054754e-10	15.1849266454618
MADD	0.863294622611011	5.82593065792457	15.1512450836309	4.05786797199536e-11	6.47194699503726e-10	15.1797728234649
LYN	-6.9155120844724	-2.13830589791184	-16.0271618792799	1.69544325698455e-11	3.06539002370414e-10	15.1609770327059
OSTN	6.19613783683397	-2.00896865393542	16.193221916513	1.44376884274693e-11	2.68203012623003e-10	15.1579570998809
FMOD	-2.16522183246254	0.345774921136764	-14.4963621492552	8.02408400870324e-11	1.12855142157418e-09	15.1555514205858
GPM6B	-5.96745400074638	-3.71319931883987	-16.345495016561	1.24756245236363e-11	2.3759133815014e-10	15.1399836257313
CTBP2	0.671560862151352	5.44211891769356	15.0702035071794	4.4088932273751e-11	6.88654572176806e-10	15.1235820622788
TUBA1B	-0.727835384640528	6.90078181603663	-15.192684348589	3.88990229451884e-11	6.25840976170709e-10	15.1209394364423
PDLIM7	-1.00880367550978	3.7397746396355	-14.8987358973215	5.26169173519816e-11	7.9262672310443e-10	15.1177836930712
ANKRD63	-2.62912531921386	-0.921152485873644	-14.4801121599805	8.16373470118495e-11	1.14568569414555e-09	15.1107139645759
FRMD6	-1.07960810365279	5.21595403153612	-15.0785965914884	4.37109372026949e-11	6.83581627421707e-10	15.1104439277216
TTC38	0.687185661642425	6.00060881517439	15.1126819615671	4.22106776584574e-11	6.666072006136e-10	15.1015327958561
LZTS2	0.610834223784964	7.61630083619772	15.176786213798	3.95345692647271e-11	6.35271109872583e-10	15.0971533822731
FOXQ1	2.37789225353017	1.33192072748834	14.4274240987694	8.63445790018995e-11	1.19866043528015e-09	15.0862975645805
QRICH2	1.6636412203598	1.98187934885738	14.4681261401466	8.2683849429129e-11	1.15784410066607e-09	15.0818361713086
GFRA1	-7.75163150381632	-3.11897639673778	-15.9950454254814	1.74925815529193e-11	3.15381677226897e-10	15.081053848107
ALDH1L2	1.31283324832011	6.66647408431762	15.1009533374653	4.27206767133956e-11	6.73007719547427e-10	15.0701007782402
PDGFD	-6.82442727492291	-2.76753403899937	-15.9770524970241	1.78019378250241e-11	3.19521597809644e-10	15.060913229798
PLEKHG4	1.14072299547373	4.05063432366178	14.7332522681217	6.25134182208347e-11	9.17363003685878e-10	15.0601115012298
KLB	-1.14898836875728	7.00300929894565	-15.1353748251823	4.12420910078802e-11	6.55336316324228e-10	15.056214089894
STK40	-0.679625421997856	5.82528292242958	-15.0829707338426	4.35152996113163e-11	6.83014867525606e-10	15.0561663953624
MAST4	-1.00361984819647	3.16299985286076	-14.7137526317931	6.38029631615468e-11	9.32421140238497e-10	15.0445565671527
MTND2P28	0.93321161539904	7.75619012219355	15.1220439122094	4.18082063552588e-11	6.62693579157648e-10	15.0404565594598
FDXR	0.774280343958092	4.89493455626361	14.9358264333121	5.06347372418339e-11	7.76741703154863e-10	15.0379801710072
GLUD2	-1.62595803367528	2.0617889349891	-14.5125762308794	7.88725399648153e-11	1.11173958470143e-09	15.0356673671443
CPT1A	1.39073644479273	3.59570064294718	14.6933303867505	6.51836889423317e-11	9.48965256346176e-10	15.0334043477971
FAM53C	-0.728885258294622	5.75737513959765	-15.0598718828532	4.45589797327334e-11	6.92630815555366e-10	15.0319210589788
LOC100128966	-0.728885258294622	5.75737513959765	-15.0598718828532	4.45589797327334e-11	6.92630815555366e-10	15.0319210589788
THRB	-1.53366347712261	0.402297296198896	-14.5448660114905	7.62204877068883e-11	1.08316496915588e-09	15.0198796496734
SLCO4C1	-8.250858225369	-2.2482073006751	-15.8608338557775	1.99446579929533e-11	3.50736769493043e-10	15.0142643597494
FIBCD1	3.38110530578252	1.45073800581571	14.4275243120952	8.63353585359754e-11	1.19866043528015e-09	15.0138941094471
WWTR1	-0.839450454532951	6.75585969981248	-15.0810985347211	4.35989219919533e-11	6.83492856349463e-10	15.0079821166664
RRP12	0.84936414314873	5.18733218636732	14.9469486548273	5.00558395419747e-11	7.69078028971523e-10	15.0070888743684
HMCN1	-4.50708294842353	-1.32621525297207	-14.9008363057972	5.25025068530039e-11	7.9262672310443e-10	15.0068833046393
CA12	0.678895315702348	5.71762605627142	15.0052519880675	4.71335005122415e-11	7.29122923086479e-10	15.000886274819
SERINC2	0.977200413038404	4.34888629018457	14.8011166002248	5.8235868523227e-11	8.62467845467838e-10	14.9949631853064
CFH	-0.782179424697859	4.68168540997062	-14.9037739566386	5.23429318462571e-11	7.9262672310443e-10	14.9890403013236
LRRC3	-6.75052980176896	-3.06458363464874	-15.8954133043002	1.92799983221273e-11	3.41854315077168e-10	14.9850595615497
KIAA1549L	1.31442036475825	3.44680447799601	14.5913112245439	7.25697494597518e-11	1.03947145731096e-09	14.9793028273369
STK17A	-1.16412168109516	4.92744033134291	-14.9160789708342	5.16800623458008e-11	7.88074972070308e-10	14.9723213370366
C1orf122	0.86812736601104	5.03639137844149	14.8868423900279	5.32697507767985e-11	7.99046261651977e-10	14.9655917823154
GAS7	-3.51875339191779	-1.41956980180605	-14.4198688968888	8.70427242482864e-11	1.20675978648716e-09	14.9636181514242
MR1	1.17421235289687	4.39477625701113	14.7501807366693	6.14162287703990e-11	9.04359244952440e-10	14.9578948192066
KIFC2	0.981487802694776	4.33239304667064	14.7614907870374	6.06945347636189e-11	8.94757160993487e-10	14.9431875765536
NPM3	1.20711959805516	3.03589167986659	14.5444321880548	7.62554879102352e-11	1.08316496915588e-09	14.940586832178
CALHM2	-1.72628738103634	1.24981893971079	-14.3377300604608	9.50293416972701e-11	1.30234774788743e-09	14.9317047169892
INPP5A	0.787460526137917	5.07764920659505	14.8397246335181	5.59413421744896e-11	8.32321705616973e-10	14.9252383368525
PPP3CB	0.704993266609871	5.65915421167085	14.89800476233	5.26568044753935e-11	7.9262672310443e-10	14.9114645096923
WASHC2A	0.872463911501884	4.91637795296213	14.8224126169791	5.69581795841547e-11	8.44518337432882e-10	14.909361443553
CRISPLD2	-1.58334152481115	2.26319130172214	-14.4817461802125	8.14957673653058e-11	1.14494873167323e-09	14.9051283570339
ND2	0.755508049155727	13.0584087619361	14.9943270221859	4.76670538208471e-11	7.35606214726278e-10	14.8953884036246
PPP1R9A	-4.72925722971232	-1.53849520624569	-14.5242416777882	7.79033516167278e-11	1.10170251378772e-09	14.8939559527393
SMC3	0.652458494044905	5.84336764338152	14.9061176077033	5.22159906964663e-11	7.9262672310443e-10	14.8935857385553
CHST11	-1.59128032408176	1.20073964297566	-14.319437762586	9.69111554855026e-11	1.32249777469866e-09	14.8887570832551
DENND2B	-0.925926988794309	3.5074860373659	-14.6346958094488	6.93261533541788e-11	9.99089351309382e-10	14.8876023275697
PRUNE2	-1.73166297855421	4.2314795554362	-14.9019051717667	5.24443860033916e-11	7.9262672310443e-10	14.8744064855836
FOSL1	-1.40772197689659	5.74847943212611	-14.9045051431963	5.23032930226287e-11	7.9262672310443e-10	14.8575210806973
CITED4	-1.27629397412927	2.2717203157851	-14.6234862477561	7.01492769140184e-11	1.00981965815197e-09	14.8533565660014
FLYWCH2	0.748649709938283	5.13547962083371	14.7989936404726	5.8364888062974e-11	8.63383931012118e-10	14.8471939948202
LAMA2	-1.42142706980615	6.11409209828069	-14.8997518934888	5.25615425875732e-11	7.9262672310443e-10	14.84595065243
PXDC1	-0.676886872040089	5.8648839830693	-14.8992615209479	5.25882616366264e-11	7.9262672310443e-10	14.8442283624212
HK2	1.10690600025407	9.65697448862136	14.9465720691786	5.00753255736418e-11	7.69078028971523e-10	14.8346408294899
TMEM140	0.60292169756083	6.11234815690048	14.8880840422146	5.32011983735387e-11	7.98950239593271e-10	14.8286050275785
TLE5	0.789279881925117	7.24159496729114	14.9137049675798	5.18072558429431e-11	7.89078523532031e-10	14.8216410569332
GCA	-3.92025164665022	-1.34935050822463	-14.8425720664598	5.57759401526139e-11	8.3082237620145e-10	14.7971098939055
PPIF	0.759277760840876	8.61470621060683	14.9027500617544	5.23984922064304e-11	7.9262672310443e-10	14.7906696584494
NOB1	0.590213371081664	6.01234293788807	14.8324807617121	5.63644649627212e-11	8.3668036616141e-10	14.7887562422558
ADH1B	0.568408291992091	11.3358843699129	14.8959709509754	5.27679272911196e-11	7.93370415587535e-10	14.7848165684738
PLCD1	-0.766547039271567	3.73747133845898	-14.6516484417798	6.81006362204726e-11	9.8252938116069e-10	14.7748924231461
CDK6	-1.52675908895325	3.58407833521646	-14.5781111315105	7.35881453167516e-11	1.05225317913998e-09	14.7700598144837
DHX15	-0.55396708871083	6.91015494452417	-14.8585997604275	5.48545083493079e-11	8.18995011417368e-10	14.7605821404944
KCND3	-7.15434310048256	-3.31779700876135	-15.5793621945085	2.63455338685696e-11	4.50961168948684e-10	14.7449500254889
CASQ2	-2.08731966117991	1.17046380930152	-14.1191168676705	1.20295710422167e-10	1.59422820358449e-09	14.73059264168
NUPR1	0.829029127074597	6.0550321809225	14.7702021331288	6.01447726773759e-11	8.87670554268274e-10	14.7253308821231
LMOD1	-1.98737366337204	1.19908531516163	-14.2289883934034	1.06812153303632e-10	1.4391727924368e-09	14.724529307431
TLE2	1.87096976869345	0.49939489464106	14.0947222316609	1.23526465799389e-10	1.63032106555559e-09	14.7241618909789
PRR18	-5.50444346933243	-2.4811342691637	-15.0034253297978	4.72222697240837e-11	7.29618121758529e-10	14.7231945225586
FBXW4	0.774645607549394	4.75184046839327	14.6143780182305	7.08256982115007e-11	1.0184164994506e-09	14.7207811253774
ZNF814	-1.59741345960298	1.93236196818076	-14.2113539763383	1.08863965653601e-10	1.45927661989264e-09	14.719766571125
GNB5	0.930537587609078	3.56602914375871	14.4416466477323	8.50463258338775e-11	1.18447510140249e-09	14.7084400362669
MAP7D3	0.721660416355951	5.21258338842449	14.6660108138336	6.70802746932248e-11	9.72172413958743e-10	14.6950169244545
CCDC120	-6.77999534294946	-3.17812957984686	-15.5478881375294	2.71858646319893e-11	4.63493753109048e-10	14.6899495103271
PMVK	0.800603183508279	6.20043401968787	14.72923812399	6.27766124351039e-11	9.20174860722076e-10	14.6884603057489
SHLD2	1.01469650183694	5.52819122538197	14.6707470303265	6.67473450959199e-11	9.68439188722405e-10	14.6819379208136
ADA	0.773665433952511	4.29548432331009	14.5324083137694	7.72323410349261e-11	1.09485333631163e-09	14.6791434601342
HDAC7	-0.654130631784181	5.81904038193929	-14.7341745118396	6.24531145376683e-11	9.17363003685878e-10	14.6784365248957
PCDHGA7	2.49097119441016	1.79644829309878	14.0389841783109	1.31256975632943e-10	1.71448827907055e-09	14.6640604509938
CHDH	-4.81466104931563	-3.05636339869391	-15.4123569982012	3.11415779915927e-11	5.15218771019207e-10	14.6132341808446
LINC01397	2.4946390094837	2.04504835104471	13.9812602025167	1.39803631475492e-10	1.81166903489662e-09	14.6106925973014
CPT2	0.698864155475181	6.00267791956341	14.6538887837414	6.79404001772121e-11	9.81318926155126e-10	14.5947307731431
SMURF2	-0.960610723021729	5.06404165074433	-14.594137428194	7.23536469243855e-11	1.03806487858591e-09	14.5919861381534
ST6GALNAC3	2.93035621614203	1.48977860104734	13.9636149655194	1.42531948660599e-10	1.8414554774191e-09	14.5907940616199
TGIF2	-1.08180307605276	3.30732614639628	-14.4068918640631	8.82558277790515e-11	1.21992329688141e-09	14.5896998393502
ARMH4	-2.35775161958797	-0.115972490777785	-13.9702915785539	1.41493054069946e-10	1.83171521658525e-09	14.5894915408377
GPC3	-6.54350873451577	-3.52034515058272	-15.4941569226129	2.86865551631103e-11	4.80789656612493e-10	14.5780097459884
FSCN1	-0.718447585151166	5.1601176751994	-14.5907413255215	7.26134086865218e-11	1.03947145731096e-09	14.5692912611048
DIXDC1	-0.785685847183893	7.31804844899042	-14.6886276533416	6.55060839221807e-11	9.52579987352526e-10	14.5668613019423
KHDRBS3	1.19089305761284	3.41344186815254	14.2650747693201	1.02739620535793e-10	1.39316225948062e-09	14.5659538925347
SLC35E4	-1.26673982859948	2.15190935456315	-14.1102577045623	1.21458552787728e-10	1.60632684782535e-09	14.5651237658201
PPP3CB-AS1	1.14336159594788	2.93073140268828	14.154156509812	1.15810378727882e-10	1.53795704395343e-09	14.559582590455
CLCF1	-1.53093833527691	2.09661687383992	-14.1082901402274	1.21718419768798e-10	1.60810923548602e-09	14.5514200378463
EIF4G2	-0.597272770573104	9.54594819163499	-14.6838543532576	6.58350393357174e-11	9.56281842554403e-10	14.5458373438678
CHST15	-5.49547281372936	-3.34160064076854	-15.4144940640692	3.10746903657207e-11	5.14774670942449e-10	14.5386132831226
GALNT10	1.04550536348374	5.33096687332125	14.5322083840987	7.72486951407742e-11	1.09485333631163e-09	14.5379514405277
CUX1	0.652119670649387	5.69930587528246	14.5637709530898	7.47116257937435e-11	1.0671310550873e-09	14.5317099654372
LASP1	-0.576059801633634	7.63244702983075	-14.659296346868	6.75552731723266e-11	9.7795387007912e-10	14.5278543689981
ERLIN1	0.68591207719924	5.3447794572158	14.5135112058706	7.87943929976756e-11	1.11173958470143e-09	14.509614745598
SNAI3-AS1	-1.32917260510952	2.00566266649997	-14.0381899806334	1.313707471711e-10	1.71448827907055e-09	14.502258651193
COL8A1	-4.00221932083861	0.952523759019598	-13.8812569411087	1.56030531264957e-10	1.98591334595151e-09	14.4972776819943
COG5	0.957001664712381	5.29293165906116	14.462280641697	8.31993519105091e-11	1.1600083175809e-09	14.478610842708
PRKCD	0.681725333096427	6.4529977499057	14.5491557748861	7.58753081497572e-11	1.08254948531091e-09	14.4696464148455
PDE4D	-1.66286790621583	3.4942537261522	-14.2014388629167	1.10035857105856e-10	1.4734488990581e-09	14.4651021857738
COL4A6	-4.27947557977741	0.36756416668002	-14.0071527361825	1.35899488289782e-10	1.76463426461126e-09	14.4584151815176
GM2A	0.73312535304234	5.72956168919301	14.5070347828611	7.93373879089771e-11	1.11706694585969e-09	14.4556850517673
SLC6A15	0.973176789619176	5.74200431683705	14.4659925092956	8.28716179530048e-11	1.15910380232293e-09	14.4428394382365
SUMO3	0.566850180380003	6.17175519320375	14.520956639284	7.81750002902043e-11	1.10432926234129e-09	14.4382678582387
PGBD5	-4.56537375542821	-1.32012478122075	-14.2364764364951	1.05953286690466e-10	1.43220767655725e-09	14.4339569541221
GPCPD1	1.42395277426195	3.91029804371354	14.2313310988833	1.0654266128626e-10	1.43715205753921e-09	14.4332005826341
RIOX2	0.751624611868341	5.11888069542858	14.3854555470605	9.02989788344453e-11	1.24548645162746e-09	14.4214945967871
ND1	0.658804439378581	13.5474264392563	14.544519528217	7.62484400767514e-11	1.08316496915588e-09	14.4034942504502
CETN2	-0.741277289362155	5.74562874532072	-14.4769323641303	8.19136054329066e-11	1.1483090488986e-09	14.3921350108392
EREG	-6.46630527246613	0.887907835114794	-13.8745979731702	1.57179390811552e-10	1.99775515149188e-09	14.3897041451515
TNK2	-0.730829545918397	5.12584285738815	-14.4050457623744	8.84298481930094e-11	1.22101578788522e-09	14.3816191382562
RPE	0.668178270649273	5.69950419227872	14.4190822279953	8.71157589933944e-11	1.20675978648716e-09	14.3658422917922
SLC2A8	-5.64472280792264	-3.81871000273134	-15.3039820434041	3.47412376807289e-11	5.6746964470873e-10	14.3635005164702
CARMIL1	-1.59922905637757	1.07104653916694	-13.8095918368952	1.68875482646209e-10	2.1205237640553e-09	14.3606987578869
ARMC8	-0.618312306396641	5.73947484414788	-14.4274757407142	8.63398273802736e-11	1.19866043528015e-09	14.3596304268451
KCNC3	-6.82779875861417	-2.89865635941127	-15.0237728541077	4.62433414000292e-11	7.16214643008885e-10	14.3582610158114
ADGRL2	-0.707364495375397	6.41279845126294	-14.4650563930428	8.29541422121426e-11	1.15910380232293e-09	14.344867383815
NKAPL	-3.49813933246918	-1.87153745834454	-13.8476062915052	1.61928478693365e-10	2.04478447308764e-09	14.3425404036744
APOL3	1.13812985361487	2.04782264117268	13.9390210603324	1.46428814948864e-10	1.88449043603547e-09	14.3406139087731
POGLUT3	-0.886647403896991	4.32140430860165	-14.2601278102565	1.03288074671697e-10	1.39912349831893e-09	14.3328794041234
SFXN3	0.693976490679826	5.48311196880493	14.3156639418011	9.73042595509774e-11	1.3264541426594e-09	14.3320869880371
NSMCE4A	0.876804436724679	4.51104599065281	14.217709078102	1.08119776613713e-10	1.4508139127028e-09	14.3276638019597
ERICH2	3.05423254244721	0.271664039475501	13.8332837823003	1.64509768240491e-10	2.07127626908081e-09	14.3102484779919
SYNPO2	-2.00233177771695	2.24209469991449	-13.9388935144043	1.46449315099139e-10	1.88449043603547e-09	14.3097672848936
PLEKHH2	-4.76303391370146	0.20768512457561	-13.7184113046386	1.86852606308225e-10	2.30960601355022e-09	14.2900064552073
PTGS2	-4.12208095918803	0.908503328209652	-13.7049886861305	1.89665064453209e-10	2.33762646552829e-09	14.2895669254564
RAB6B	-1.74315047428955	1.65948738128651	-13.7866475417313	1.73220134761508e-10	2.16609419490193e-09	14.2878723929824
PCGF5	0.801434813059122	5.58811952461989	14.3299438247358	9.58255876203984e-11	1.31186147908437e-09	14.2788090621665
NRBP2	1.00137726969297	5.23664356557826	14.2668905002611	1.02539088245958e-10	1.39191127708743e-09	14.2757768289897
SLC27A3	-0.754780415319557	6.39949783023384	-14.4139860903864	8.75904572844843e-11	1.21202941699897e-09	14.2666098770023
RABGGTB	0.625633246198526	6.09860103198917	14.3596088443834	9.2829118416416e-11	1.27491273209725e-09	14.263264999943
GPR1	2.61265092229904	0.724022595440148	13.655342053246	2.00462092621749e-10	2.44956292837698e-09	14.2516784815275
NACAD	-2.52069426537154	-0.477164871059281	-13.6410506350413	2.03689019518329e-10	2.47722076244855e-09	14.2384606068439
FAM107B	0.693508047083481	5.64036725883738	14.308515336501	9.80535245517979e-11	1.33525218020483e-09	14.2382055867609
STC1	-3.13504300360886	-0.760917055143591	-13.6285591737389	2.06554436863862e-10	2.50969497720695e-09	14.2233951259839
KL	-6.02460018577636	-3.69529646017254	-15.0257476553301	4.61494807435828e-11	7.15623130227692e-10	14.2148825591104
ZMIZ1	1.00643323587858	7.91840130364917	14.3715456349879	9.1651444509641e-11	1.26008483333843e-09	14.2098671936547
SLC25A44	-0.554850673853015	6.36489242883877	-14.3452527372862	9.42666815926141e-11	1.2932744843896e-09	14.2079739202844
METTL7A	-0.648830436308033	8.55149124333527	-14.3780777377242	9.10136811870508e-11	1.25363810063753e-09	14.2058985391988
RALGPS2	-1.15361336592759	3.78630509488899	-14.0889025623282	1.24310659067441e-10	1.63730893679503e-09	14.2026997533968
SNTA1	-0.633180400909048	5.94361528673443	-14.3194773916688	9.69070363885266e-11	1.32249777469866e-09	14.2023391100445
SPHK2	0.673198011190572	4.81303912251983	14.1821874505983	1.12349433224798e-10	1.49974243416903e-09	14.1874534550781
RILPL2	1.11051161955176	3.00977811903209	13.8995549572974	1.52919021628829e-10	1.95508914142509e-09	14.1808163232449
ANXA7	0.537525497391192	6.93794081570634	14.3280706356133	9.60181954002353e-11	1.31309989560641e-09	14.1794708201416
ABCC4	1.36152530581727	2.91412925745823	13.7680911611368	1.76820173661984e-10	2.20254198878372e-09	14.1779675261961
SLC35F2	-1.54578034885515	2.03891227340455	-13.6832667098243	1.94311570651215e-10	2.3857452155887e-09	14.1772042094138
SLC18B1	-2.27948458778441	1.09984264619676	-13.5808810398265	2.1788853724246e-10	2.62507698805232e-09	14.1695400398885
CIART	2.34169153887498	1.35334856257121	13.5762524875588	2.19023275685352e-10	2.63627734919026e-09	14.1667188752731
APBB1	-0.861096431163402	3.74136269887582	-14.0348591767543	1.31849031424436e-10	1.71898509022427e-09	14.1628514949254
SMTN	-1.05181592427724	3.88807280909408	-14.0672915094348	1.27269032683943e-10	1.66943205627764e-09	14.162131332853
MARCKS	-0.707022078321815	4.43375679530625	-14.1208621605344	1.2006801469085e-10	1.59285276455199e-09	14.1582065626569
COL1A1	-2.73009967377983	7.17634019117912	-14.3005956283947	9.88907296983881e-11	1.34380584595431e-09	14.1451324856418
FOSB	-2.33376020070395	3.4162504190023	-14.0594877475305	1.28355491863196e-10	1.6819672251798e-09	14.1418321362101
RAB29	0.602058724620489	5.16075075717063	14.1635188260643	1.14642071051082e-10	1.52717494648877e-09	14.1369195831704
NEFL	-6.32451849987878	-3.85278694050489	-14.9323956651079	5.08147283099795e-11	7.77646824315221e-10	14.1335955222378
DHTKD1	0.87640814345819	6.41399516295451	14.2504559532891	1.04369313999281e-10	1.41228161206396e-09	14.1296716658662
PALLD	-0.96412636237087	5.24159422170009	-14.1950355364661	1.10799755036935e-10	1.48213408012466e-09	14.1213218110491
ADCY1	-7.24143759786298	-1.69042545784693	-14.1642643042892	1.14549580515934e-10	1.52717494648877e-09	14.1165278466915
SLC20A1	0.74088324485589	5.29262986845723	14.1616606851219	1.14872951614177e-10	1.5286664523812e-09	14.1117690924186
RNF135	0.722308804358714	4.58242430269882	14.053693236059	1.29168551000405e-10	1.69089788504094e-09	14.103872130157
GALNT1	-0.646385516504187	5.83045497350973	-14.2184721254068	1.08030784845154e-10	1.4508139127028e-09	14.1026241468425
LOC103344931	1.41810920396748	2.60445416216864	13.6695410521643	1.97309426155341e-10	2.41563111735896e-09	14.0995051973387
POLR3A	0.755662549026009	5.04285531042658	14.081347391497	1.25336558386949e-10	1.64913148215377e-09	14.0691530185658
GTPBP2	0.522834870708104	7.05495228415904	14.2280840520027	1.06916376256487e-10	1.4391727924368e-09	14.0650156624747
ITGA6	-1.1434135549553	6.10484852464617	-14.1846035328508	1.12056278462254e-10	1.4973840536718e-09	14.0554004682569
MYL9	-0.890376400147276	7.65017221202055	-14.2327457226493	1.06380278444517e-10	1.43646899097087e-09	14.0550129626598
SCD	0.750405980963148	15.8144944408787	14.2249209771796	1.07281757685413e-10	1.44258053875102e-09	14.0544963319296
MFSD2A	-1.64077538863548	2.24996193734676	-13.682070978772	1.94570811394951e-10	2.38664864549818e-09	14.0533722156558
EGFLAM	1.07479664512742	4.45591907799846	13.925914682676	1.48551295807418e-10	1.903915162118e-09	14.0460615126301
CALHM5	-1.17400163581145	2.94217527992543	-13.7351154366311	1.83413915552514e-10	2.278053994616e-09	14.0193993809531
STARD3NL	-0.782140582946707	4.01496497318572	-13.9365905168233	1.46819992098153e-10	1.88737099842175e-09	14.0158675164309
MAP3K5	0.906206246430543	4.14260655094097	13.9296277921077	1.47946707798335e-10	1.89995497377382e-09	14.0145523060714
SPATS2L	-0.556498837747059	6.05863251133911	-14.1542825143429	1.15794571648589e-10	1.53795704395343e-09	14.0093183424844
ZNF704	-8.04253019292399	-2.89926093056317	-14.5449114749653	7.62168207663724e-11	1.08316496915588e-09	14.0050095634647
LRRC8A	-0.866663780438959	5.14009528583876	-14.0787401058401	1.25692667223005e-10	1.65212600935759e-09	13.9971839694885
ANGPT1	-1.7359280418858	2.13085729139864	-13.6275291082138	2.0679261500835e-10	2.51021630399654e-09	13.9825939479746
TCF7	-1.15248797227797	3.03531102226335	-13.7986615078596	1.70930685494027e-10	2.14372093856167e-09	13.9747660533147
LRFN5	-6.33477513051641	-3.85409699560891	-14.713352973953	6.38296852127482e-11	9.32421140238497e-10	13.9651900064133
LOXL3	-1.64265129681225	1.76988900393303	-13.5480181916174	2.26081656518221e-10	2.71361316016968e-09	13.9517110294587
CNTNAP3B	-4.53422748118179	-3.0676017769258	-14.4634753952194	8.30937137620682e-11	1.1597933663533e-09	13.9363190188123
POSTN	-3.79176799148478	0.0696261532413571	-13.4906262649689	2.41179714727357e-10	2.86011552843189e-09	13.9283542427041
GGT5	-4.46296801967427	-0.838317510477326	-13.4932962957688	2.40454216576854e-10	2.85414492529589e-09	13.9275161173195
UQCC3	0.948081813051967	4.41345724855259	13.8617145529728	1.59427570855015e-10	2.02114538791047e-09	13.9264351324695
PTGER3	0.983186360879984	6.70029706417153	14.0772004419819	1.259034594463e-10	1.65320630355689e-09	13.913133316581
COL11A1	-3.44451204619201	-0.0544323930352388	-13.3501306316879	2.82811232713089e-10	3.27291298509325e-09	13.9129227152918
ANKRD53	-2.00847873105042	0.805194731038989	-13.3550950995602	2.81217663055682e-10	3.2656305858905e-09	13.9104181113584
FKBP5	0.732001651899109	9.02838767718236	14.1146564534298	1.20879702327386e-10	1.6003177893085e-09	13.9086170775333
ALAS1	0.677460445037673	7.27827306966657	14.0901349262737	1.24144161963347e-10	1.63679302773213e-09	13.906923596294
P4HA2	0.715838065965576	4.62088485370008	13.885533712477	1.55297345397805e-10	1.98042914603708e-09	13.8954139473809
BAMBI	-1.12344291005867	2.14104064448308	-13.658836727392	1.99681253626572e-10	2.4423430212841e-09	13.8944089000868
ERRFI1	-1.39363022179257	5.90790146962236	-14.0502899527356	1.29648617148388e-10	1.69545572069433e-09	13.8862956579082
EML2	0.797114900946511	4.46907123502243	13.822536458443	1.66475225940259e-10	2.09397165309396e-09	13.8859151807219
CAMK2G	0.852521459413078	4.81155686591259	13.8735875420738	1.57354497479119e-10	1.99775515149188e-09	13.8824060076924
MECR	0.717558680926232	6.2869486290167	14.0231205264553	1.33549343465953e-10	1.73762835046035e-09	13.880680226253
PICK1	-1.23273504183147	1.04797939816929	-13.4632348923711	2.48757300923056e-10	2.93373862694118e-09	13.879512855137
MARCHF9	-4.44148547745564	-1.69875569315317	-13.4835557475905	2.43112090134085e-10	2.87772184039932e-09	13.8791778547558
RAB18	0.711121238782535	6.44354880019077	14.0208178777781	1.33885583438698e-10	1.74024183529268e-09	13.854578051267
ZNF571-AS1	-6.02006333786079	-3.69535686897249	-14.5296948668221	7.7454611378426e-11	1.09656280756571e-09	13.8323947001416
KRT8	3.68362941116009	-0.871775625743137	13.7130065078303	1.87979749321034e-10	2.32130612634187e-09	13.8298456835058
TM4SF1	-4.01080569726389	2.62133603540229	-13.4525669228717	2.51776126800968e-10	2.96390303115975e-09	13.8019605203111
TMEM170B	-1.32156596063864	4.89338951016261	-13.8565652743024	1.60335601918159e-10	2.03063551188064e-09	13.7975172183871
SALL2	-3.76928644715506	-2.47678147501152	-13.60531653921	2.11999896245121e-10	2.5613333329239e-09	13.7957003582615
CASTOR2	-1.02457248311565	2.88933104958779	-13.5995087247078	2.13384119341459e-10	2.57322031344695e-09	13.7922081627509
ZNF22	0.827015044145146	3.98846394603178	13.6537062681033	2.00828694047032e-10	2.45171211963399e-09	13.7795073484817
G6PD	-0.544774334253522	7.86576915170368	-13.9922744621702	1.38128594249493e-10	1.79176900007793e-09	13.7743041731481
PGM3	-0.637641215478958	5.4205733989887	-13.8990716187551	1.53000363770801e-10	1.95508914142509e-09	13.771446277088
NUDT5	0.75324329875414	5.71267199471708	13.8934201326752	1.53954861938898e-10	1.9653324232617e-09	13.766973386377
LIMD2	-2.94456721641624	-0.432501917059879	-13.2476562797835	3.17924622678471e-10	3.65229760905429e-09	13.7599411841367
CISD1	0.987338555005527	4.92414533469683	13.7592276050223	1.78567544607776e-10	2.22215468144526e-09	13.7544246191808
SCARF1	1.28978093842485	2.80228926037489	13.4025594124492	2.66451661473376e-10	3.10819973524523e-09	13.7532958230737
ZNF277	0.865434581314605	4.03121472394032	13.6523005627724	2.01144296845296e-10	2.45323523334562e-09	13.7431677893173
FAM162B	3.15283591980618	1.57826408123519	13.1973793372228	3.36807886502693e-10	3.82479273939233e-09	13.740208369087
TIMP4	0.731015778555813	8.70187187541058	13.9639562609472	1.42478647567984e-10	1.8414554774191e-09	13.7376375141234
ARF4	-0.55703817682961	6.62995157106219	-13.9403839905882	1.46209943499649e-10	1.88449043603547e-09	13.7357280911887
EPRS1	0.509540723829302	7.70562181457148	13.9503402584505	1.44621517036301e-10	1.86657590512214e-09	13.7309422271873
GOT1	0.870501445568558	6.210860453255	13.8846672882752	1.55445586025003e-10	1.98042914603708e-09	13.7304366230147
TMEM120B	0.872604241362475	5.16687728847712	13.7731330969813	1.75834263026412e-10	2.19238550068334e-09	13.7175860772158
DOK6	1.80100934928761	2.70474809632193	13.2193941326918	3.28397795405672e-10	3.7491595558969e-09	13.7105976278984
RND3	-1.41723315351987	6.85122873136957	-13.9214367953223	1.4928388027292e-10	1.91139868616373e-09	13.7054289952762
PRICKLE2	-0.922309963413337	5.4443843475212	-13.8490103641969	1.61677739510972e-10	2.0436257044381e-09	13.6998616712375
WNT11	-3.34131691840342	-0.880789974870685	-13.1578369160226	3.52489692706975e-10	3.96782399277423e-09	13.6745114136047
TTYH1	-5.704538730588	-3.80074981926644	-14.3773446308764	9.10850241925675e-11	1.25363810063753e-09	13.6674116876903
TUBA1C	-0.753172711750355	6.03419802748007	-13.8463070978524	1.62160854250798e-10	2.04570930460649e-09	13.6614567383018
CARD6	-0.886586283928345	4.10499632788584	-13.6149285573991	2.09729769067485e-10	2.53916185084872e-09	13.6586224944173
APOL6	1.0315031356908	8.09480577147552	13.8731686782516	1.57427146515852e-10	1.99775515149188e-09	13.6392705338574
IRF4	-2.45221524212786	-0.503963472729278	-13.10493931624	3.74682635050763e-10	4.17378273273619e-09	13.6349340352056
MEOX2	-5.38695725883746	-3.64117041535201	-14.301628883334	9.87810758193446e-11	1.34373622185997e-09	13.6188765248193
ANK3	2.22865922893576	1.4768793311559	13.0941117962189	3.79404371281671e-10	4.21542194712695e-09	13.6186208620998
TUBB2B	-1.54207551022212	1.48338151841876	-13.1898125966469	3.39750762169878e-10	3.85480674995038e-09	13.6090571850129
ZNF579	0.641363371323828	4.79539560774435	13.6766383821166	1.95753232319898e-10	2.39886349044069e-09	13.6083795632902
MINPP1	0.902923199271914	4.03463463677303	13.545195085391	2.26800499863894e-10	2.7197018896925e-09	13.6029480699311
SLC27A5	-2.37649823154962	-0.0534008946537933	-13.0739641176165	3.88358389866657e-10	4.31118057144721e-09	13.600132677297
CDKN2C	-1.13818628630967	7.7118397612433	-13.8351485915463	1.64171235492787e-10	2.0690404237841e-09	13.5943461398719
AR	-5.86265623322591	-1.17181790423666	-13.2363987994217	3.22053466543924e-10	3.69289751966167e-09	13.5932479770739
COQ8A	1.78012888875609	1.75379867260132	13.1020762657279	3.75925112244381e-10	4.18037830268298e-09	13.5880752945543
HAUS4	1.04747555515404	3.69237374000552	13.4412129046351	2.55031604648286e-10	2.99519246799654e-09	13.5831970633326
KBTBD11	-1.63436792422986	1.70852155240417	-13.2029639848281	3.34653148881018e-10	3.81042181476129e-09	13.5757252450685
REXO2	0.621661700811974	5.28959471874295	13.6867098074991	1.93567123414655e-10	2.37887702819827e-09	13.5723539874838
MAST2	0.628772642577978	6.57301785496965	13.7814372863234	1.74223073034825e-10	2.17440544064338e-09	13.5680562467
TECR	-0.634531208564513	7.85788849963569	-13.8093745160295	1.6891608980106e-10	2.1205237640553e-09	13.5639641661397
PPT2	-1.2373924084498	2.20169053668478	-13.2330922791254	3.23276901948192e-10	3.69403506097293e-09	13.5602418862296
MINDY3	0.950664379369727	4.37618729580583	13.5382616158822	2.28576215772661e-10	2.73589129772585e-09	13.5598348632788
KIAA1671	-6.60132269137688	-2.70896952453274	-14.02387508298	1.33439354790339e-10	1.73762835046035e-09	13.557886196243
COPB1	-0.546668121697447	6.91022295478019	-13.7877500912361	1.73008683936145e-10	2.16609419490193e-09	13.5575349086645
PCSK1	-3.72787215481363	-1.57359101324315	-13.1255314866758	3.65872921155139e-10	4.09338242075658e-09	13.5555359449326
GREB1L	-3.71049279352986	-0.628705435769531	-13.034178239607	4.06701275941522e-10	4.47232241422435e-09	13.5501308237884
C5orf38	1.70746086887988	2.24830728517221	13.1080040641914	3.73357427324486e-10	4.16624108355579e-09	13.5443544070649
ALDH9A1	-0.569146529924591	8.40488942354874	-13.7835207145458	1.73821293918812e-10	2.17149925493326e-09	13.5287435374715
RAB27A	1.44325047370884	2.24161622930804	13.1151301840942	3.70295149069281e-10	4.13565954933588e-09	13.5139418776675
PAPSS2	0.780277106014591	6.64111987173556	13.7332609223269	1.83792365262744e-10	2.27835183746632e-09	13.5102756827282
SIM1	-1.49499518512839	3.51003381736419	-13.5026677311424	2.3792599461476e-10	2.83393582808136e-09	13.5099654149929
PRPS2	-0.920920366828613	3.09908611299767	-13.5020555416895	2.38090291274046e-10	2.83393582808136e-09	13.5077391031831
ND4	0.622647694387698	14.6241792714281	13.7334338754112	1.83757035996148e-10	2.27835183746632e-09	13.4835969552923
CNR1	-2.07908042663216	0.281317775715273	-13.1203621549968	3.68063712448231e-10	4.11431219436696e-09	13.4828194811386
PPP2R5A	0.607456107530737	9.32400202949825	13.7434999940968	1.81713121384649e-10	2.25911235531882e-09	13.479063855151
TMEM59L	-4.08918015202545	-0.560542313692781	-12.9798010667963	4.332629721607e-10	4.71200973530102e-09	13.4771329317841
MAGI2	0.847630095638157	3.83049232622532	13.3487207289057	2.83265539949938e-10	3.27462096767667e-09	13.4745991903174
ATP8	0.742911836680181	11.5569111574757	13.7210338713107	1.86308256005495e-10	2.30731467336285e-09	13.4581459886372
CMIP	-0.981491712305544	4.48885775429316	-13.5391363033393	2.28351394946069e-10	2.73574760673972e-09	13.4573002623459
COL6A1	-0.622191184268141	10.6021986601162	-13.7188201731158	1.86767629606661e-10	2.30960601355022e-09	13.4538165057742
SNHG7	0.75576374344896	5.6728568232634	13.6120591810649	2.10404747934819e-10	2.54445252558993e-09	13.4521304542261
PCOLCE	-1.16760744556293	3.51280296679731	-13.3984297027338	2.67703295228828e-10	3.1199690482018e-09	13.4491553365485
RSU1	0.512841016687437	7.63584622153364	13.7012017021018	1.90466612373239e-10	2.34525699430842e-09	13.4429441881276
PRICKLE1	-5.95020840025949	-2.21287089825376	-13.6989195925867	1.9095136651101e-10	2.34897590095601e-09	13.4416012117383
EPB41L5	-0.840460688607191	2.881647222134	-13.3499692612099	2.82863191477138e-10	3.27291298509325e-09	13.4355262639043
TMPRSS5	-3.7048596928979	-0.361504121855328	-12.9930304534158	4.26636631444446e-10	4.64780838747318e-09	13.4346536935871
GADD45G	-2.25345354571182	-0.95688299700491	-12.9358751771694	4.56054474951989e-10	4.90927473673657e-09	13.4289600482391
PLCB1	1.37470885299466	2.94171487651171	13.1535571349057	3.54232600826129e-10	3.97352537837686e-09	13.4242143899471
TUBB2A	-0.930139667735276	5.40034658645826	-13.6016454733528	2.12873744918811e-10	2.56947604782283e-09	13.4192469738257
CAD	0.775986699304129	5.28053912373805	13.5492688162894	2.2576398076034e-10	2.71233268474221e-09	13.415661659917
TCF21	-4.68968966494588	-1.77862951490352	-13.070111863048	3.90095651179786e-10	4.32299965165186e-09	13.4137054648835
IFIT5	1.00487424446905	4.52011067700605	13.4408614525748	2.55133080704489e-10	2.99519246799654e-09	13.4094509143902
MIR4435-2HG	-2.08015414595446	0.810475396996694	-12.9430627485505	4.52240228057688e-10	4.8812326882297e-09	13.3896356917672
NUS1	-0.635571215413924	4.61591689320642	-13.4762318040892	2.45130965423847e-10	2.89628544165767e-09	13.3882199676852
HEPH	-2.99230781667477	-0.409872536546949	-13.0568699022866	3.96130214668322e-10	4.37478858209732e-09	13.3755545386776
CCDC8	-7.26998630423685	-2.54729066118777	-13.7871655291561	1.73120759353847e-10	2.16609419490193e-09	13.3733386925712
CSGALNACT1	-6.97087619939462	-2.95094409247583	-13.8556810296041	1.6049207935206e-10	2.03063551188064e-09	13.370626638226
CEBPB	0.688367448058889	8.97205868612319	13.6462215121085	2.02515177974139e-10	2.46761385104981e-09	13.3661690316746
PLBD1-AS1	-6.15260726822177	-3.65334642163221	-13.9285736019725	1.48118092070107e-10	1.90025755844433e-09	13.3584573868483
DDN	-2.32315700489795	0.263708187481521	-12.8707559146205	4.92198380811489e-10	5.24209625959543e-09	13.3573112786016
ARRB2	1.71514455175935	2.82281958103088	13.0014434863516	4.22478391240808e-10	4.6142393537813e-09	13.354908018179
SCARA3	-1.17018841158435	3.5194712285191	-13.2356757631666	3.22320576978638e-10	3.69289751966167e-09	13.3491547307592
LTBP2	-1.28292343900133	3.43233450023195	-13.2980752361272	3.0010635004204e-10	3.45377540715347e-09	13.3466497258752
RAB15	-2.03953316758148	-0.526783856156171	-12.8544964647899	5.01686448205293e-10	5.32549900221225e-09	13.3419849866354
CD36	0.780293355024504	11.2667990389681	13.6221853848684	2.08032885196587e-10	2.52288937660577e-09	13.3412310692465
GDAP1	-3.25922972525325	-1.13969801979083	-12.9593262364363	4.43733326395057e-10	4.80960532108639e-09	13.3379344154129
RAB11FIP2	0.994276293291862	4.44622827787302	13.3670686377991	2.77413077010075e-10	3.22728063797694e-09	13.3306980786866
DNAJB12	0.615694590566805	5.88845073624089	13.5319386986873	2.30208358771128e-10	2.75030525279076e-09	13.3300345063114
NES	-3.86250011381771	-1.48461639501912	-13.1637480937141	3.50097275680052e-10	3.95127346695967e-09	13.3241699042959
TGFBR1	0.721928764093512	6.09736355471595	13.5349363366516	2.29433046467556e-10	2.74359238357249e-09	13.3200684826293
HS6ST1	-0.687348014707667	5.0704656712928	-13.4866639425186	2.42260614111256e-10	2.8702858934564e-09	13.3191683783843
SLC25A18	-0.795011816200025	5.65263361901652	-13.5025140229622	2.3796723487366e-10	2.83393582808136e-09	13.3168255689654
PRRX1	-0.735448335578606	4.98709259620287	-13.4700608177143	2.4684575784444e-10	2.91386796794332e-09	13.2932613008548
ZHX2	0.738387378087282	4.39557331952647	13.31023570593	2.95968563386602e-10	3.41226536532266e-09	13.284424745488
C15orf39	0.57857263547456	5.91251156752429	13.4955456238228	2.39844818863204e-10	2.85085829602281e-09	13.2808081840019
S1PR2	-0.768696733429764	3.40631434615147	-13.2342720863857	3.22839803302226e-10	3.69403506097293e-09	13.2784152157143
LOC112268292	-2.13945482230231	-0.727680140939612	-12.8466832712724	5.06314224282886e-10	5.35762942417799e-09	13.2767553481662
TPTEP1	-2.13945482230231	-0.727680140939612	-12.8466832712724	5.06314224282886e-10	5.35762942417799e-09	13.2767553481662
HSP90B1	-0.60474769692453	8.37626648596024	-13.5682868438492	2.20990765605999e-10	2.65747080623491e-09	13.2759629044651
SH2D4A	-0.718315953681033	5.15354518539475	-13.4108932271351	2.63944614404969e-10	3.08455274379625e-09	13.2331800943749
CD302	-0.826701694522408	5.66374186032076	-13.4577864140295	2.50294311456326e-10	2.94915982930437e-09	13.2251496113885
BLCAP	-0.693668836763988	6.95868672782023	-13.5056584340448	2.37125081511098e-10	2.83030912054333e-09	13.2216651214878
SLC35F6	0.727708567766904	6.03230891694624	13.4386106088556	2.55783986323397e-10	3.00009410965991e-09	13.2153428717721
NEFM	-8.4564408501299	-3.14440971827614	-13.6147584076317	2.09769730501854e-10	2.53916185084872e-09	13.2137902354596
PNMA8A	-1.5510821721135	0.321679214901974	-12.9127268826792	4.68571002890193e-10	5.01956686846119e-09	13.2119130946622
CBARP	-0.879852215050844	3.34602340308389	-13.1542036589917	3.53968726844397e-10	3.97352537837686e-09	13.2051421232088
HNRNPA2B1	-0.569491853924244	8.66458492433125	-13.4951364363416	2.39955556304681e-10	2.85085829602281e-09	13.1874887390202
EIF4A2	0.475137101211424	8.25333301397732	13.4827102091918	2.4334426763347e-10	2.87782020278589e-09	13.1770761272338
FHOD1	0.601005195300544	6.95538474819872	13.4448153105366	2.5399392112436e-10	2.98727525713966e-09	13.158840761389
HSD11B1	1.39576379297346	7.19365831596149	13.4253676077858	2.59649294134578e-10	3.04265421704649e-09	13.1425349682083
TRIM24	0.747293558135464	4.94101569946413	13.271446561196	3.09381837538485e-10	3.55733767581147e-09	13.1333840233854
NPTX1	-5.81518866547766	-3.62994326407289	-13.7071547885547	1.89208191572423e-10	2.33423349583829e-09	13.131764879358
CALCOCO2	0.520830428097683	6.85142044546203	13.4171265882814	2.62085722151689e-10	3.06561597657868e-09	13.1258712195916
PHGDH	0.53965263536554	6.26598723342881	13.3783996928991	2.73862640003499e-10	3.18886253373639e-09	13.1198867369286
MIA2	0.706216265267973	4.35325893833469	13.1840508444754	3.42009827496696e-10	3.87019043351234e-09	13.1060899084378
TRAFD1	-0.809216428176775	3.93886725986089	-13.181763592857	3.42911001913591e-10	3.87697531187266e-09	13.1057653861262
FABP7	-6.04529406928706	-3.68774600741663	-13.6442533289135	2.02961131656054e-10	2.47070582143804e-09	13.1050859970843
EPHA2	-1.35554417286107	2.32267268053744	-12.941146250662	4.53253959096931e-10	4.88397287861781e-09	13.0904994257136
GPAM	0.845475289168625	12.2715595561262	13.4036668698651	2.66117064100388e-10	3.10711612989145e-09	13.0863863802928
NKD2	-2.68347208868745	-0.794583565369256	-12.6341161273741	6.51161935019988e-10	6.72344311219433e-09	13.0790790630182
METTL7B	-1.73740167952811	2.22215633068633	-12.8862542189406	4.83330554419235e-10	5.15619442079608e-09	13.0755600318356
FBXO41	3.13455639287877	0.569876552726084	12.781163426919	5.4694030639342e-10	5.7489105794664e-09	13.0699458461476
BRIP1	1.89766336989036	1.55750659453019	12.6379243227888	6.48213582624067e-10	6.69838071111928e-09	13.0672547722328
PDHB	-0.732176173373108	7.12888621575408	-13.362112939717	2.78981117303348e-10	3.24258794117047e-09	13.0472138685481
PHF20	0.696352319320615	4.8811149581172	13.1886210221498	3.40216659476056e-10	3.85668885146799e-09	13.0402948214439
GSE1	0.891123390242968	7.34162108405576	13.3440444593632	2.84777876550336e-10	3.28914609438865e-09	13.0275120839812
ND4L	0.805661754697704	11.8476742287791	13.3517698228863	2.82284009262519e-10	3.27291298509325e-09	13.0224281966638
HEBP2	0.56815155512701	9.28822917614277	13.3504556393688	2.82706615902809e-10	3.27291298509325e-09	13.0147228916557
FNDC4	-0.9847176889417	6.61536947460694	-13.3131156952931	2.94997447843655e-10	3.40412225496426e-09	12.9973836069686
RIPOR2	-6.48223893237758	-2.50420846352448	-13.4172047527946	2.62062500093141e-10	3.06561597657868e-09	12.9931803578503
RUFY2	0.941709497685522	3.49107454182417	12.9352911788508	4.56365874010128e-10	4.90927473673657e-09	12.9861224652408
ADAMTSL1	-3.68584060396688	-1.10268068339364	-12.6766093459008	6.19048834026981e-10	6.44362166916343e-09	12.9702607012334
SLC35G2	0.641483864905276	5.34364988204772	13.1582498585237	3.52322004327611e-10	3.96782399277423e-09	12.9498801321977
SLFN5	0.979968479994406	6.42155899509722	13.2369782806165	3.21839558104109e-10	3.69289751966167e-09	12.9456246694003
SYNGR1	-2.32806932234365	0.474485741947457	-12.5180962644305	7.48115947231779e-10	7.60239565348973e-09	12.9291821412971
ALPK1	1.0782956511919	3.51346212342444	12.8465721302692	5.06380377314373e-10	5.35762942417799e-09	12.9288238231152
HOMER1	-1.50892288762763	2.44827049582038	-12.7197748283516	5.88132780037908e-10	6.15170617362677e-09	12.9183097152456
KHK	1.37087508805151	1.70155996089514	12.554883551111	7.15823563161402e-10	7.28575764405370e-09	12.9134982590782
DCLRE1C	1.11859286487992	2.83195250504963	12.747961817814	5.68826854412562e-10	5.96919935793754e-09	12.9084288345306
HS1BP3	0.834860786818431	4.40096096559898	13.0023613188072	4.22027335530393e-10	4.61323248149932e-09	12.8961073406443
FHIP2A	0.880444004992724	5.5377855029038	13.1277836416822	3.64922752290748e-10	4.0867711291037e-09	12.8856741689904
SEPTIN9	-0.609862322012533	7.65317458950235	-13.23307866833	3.23281948159825e-10	3.69403506097293e-09	12.8842762053679
MARS1	0.536262220387576	6.74134712059033	13.2088905936032	3.32382372293059e-10	3.78792145020148e-09	12.8797639517642
DESI1	-0.61795716471948	6.38424065301184	-13.2012941430746	3.35295899293251e-10	3.81098920018987e-09	12.8768222084592
TRIM16L	0.887666360062047	4.06393399430786	12.9339857238507	4.57062778965094e-10	4.91266055484639e-09	12.8698473414509
TCEAL3	-0.98537866743834	2.63674377531414	-12.793634458241	5.38950449812795e-10	5.67420805269736e-09	12.8628707156031
OSGIN1	0.780779346113104	5.00845851851946	13.0705144395717	3.89913717144151e-10	4.32299965165186e-09	12.8537939249501
MICOS10-NBL1	-1.12809668256847	3.52382613545694	-12.9488257575723	4.49206270550532e-10	4.85256017472865e-09	12.8531151884176
NBL1	-1.12809668256847	3.52382613545694	-12.9488257575723	4.49206270550532e-10	4.85256017472865e-09	12.8531151884176
ABHD8	0.770898054070834	4.55443919904272	12.9952219058058	4.25549338407023e-10	4.6398954582038e-09	12.8500898273517
CDH2	0.94753235691122	5.09166716533166	13.0394651816296	4.04212006239808e-10	4.45131035783474e-09	12.8483893832831
LGALS8	-0.548582164240883	6.08453533042922	-13.1541719269948	3.53981673181126e-10	3.97352537837686e-09	12.8481720010193
XPNPEP2	-3.54216802429166	-0.400939793616135	-12.566364055938	7.06049421533956e-10	7.20910668293804e-09	12.8458628434877
BCAT1	0.965974360133085	6.59669829271919	13.1578670618945	3.52477448172116e-10	3.96782399277423e-09	12.841798237012
STAM	0.643578377212707	5.16336402694766	13.0682406715044	3.90942464147906e-10	4.32610903274332e-09	12.8356241263167
GAA	0.666199280486095	4.76257514825137	12.9995690926482	4.23401116004101e-10	4.62039163517209e-09	12.8349544728611
SFRP2	-7.56266591236488	-3.18316508304895	-13.2111584512094	3.31517750075065e-10	3.78142029921469e-09	12.8323401185338
BAP1	-0.511084190106394	6.19112674978763	-13.1570589811911	3.52805826577337e-10	3.96790804956401e-09	12.8311345672546
PIP4P2	0.800600517651276	4.20322098036059	12.9115608184714	4.69211016346873e-10	5.02223781443718e-09	12.8282132634805
LINCADL	-1.15586144390332	4.00608789587324	-12.9297165755382	4.59349673659006e-10	4.92899837636605e-09	12.818416186391
SPOCD1	-1.31527313338828	4.1327377966053	-12.8872084274822	4.82790112046371e-10	5.15470671956487e-09	12.8141084405652
ZNF804A	1.94768323976837	1.84201370968862	12.4508324843359	8.11198484248884e-10	8.13413144697301e-09	12.8034472617119
UCHL1	1.11536476413099	4.14847567812012	12.8360773062984	5.12668342158367e-10	5.41969698885346e-09	12.79969211689
BDNF	-1.7306512103637	1.373641462997	-12.4840787892064	7.79345734728451e-10	7.85763876073273e-09	12.7971074628882
FRAS1	-7.09288095078979	-3.08162112879849	-13.1784573786801	3.44218077314438e-10	3.88833337774789e-09	12.7896123381336
WFDC21P	-3.46135410693715	0.120461991785032	-12.3844361244502	8.7899169164609e-10	8.71198010494255e-09	12.78700167501
HOXC11	-4.62803337359586	-1.86464119142752	-12.8655234207282	4.95230931772124e-10	5.27002783769094e-09	12.7854848919462
ZNF239	1.205649112458	2.65578655546672	12.5647770097663	7.07392157063811e-10	7.2170842690915e-09	12.7826735437033
IGFBPL1	-7.03955460541005	-2.02241388022627	-13.1276855538462	3.64964080607627e-10	4.0867711291037e-09	12.7771547234805
SLC15A4	0.644720230212005	4.56773991057712	12.9413987854065	4.53120243896308e-10	4.88397287861781e-09	12.7719485976848
ISM1	-5.65651430487155	-3.2245890076563	-13.3041326736037	2.98037636311504e-10	3.43304105267417e-09	12.7618503637043
PRKAG2	0.95768516968569	5.18921756906869	12.9630405764389	4.41814259407047e-10	4.79689383841013e-09	12.7603721468357
CC2D1B	0.591831777999751	5.50603455943768	13.027003258071	4.10105395845063e-10	4.5059015928105e-09	12.75487747437
RNF125	-1.24854222840042	4.0573246283231	-13.038970525474	4.04444223877945e-10	4.45131035783474e-09	12.7546324914205
MLH3	1.19277441570393	3.65612822764527	12.7048742026872	5.98616690029111e-10	6.25119216110822e-09	12.7545214466152
SH3KBP1	0.606405604985719	6.87152810445054	13.1071824406621	3.73712214323809e-10	4.16658327418262e-09	12.7530049138979
EXTL3	-0.774467482219915	5.86686672882658	-13.0680049110698	3.91049295686327e-10	4.32610903274332e-09	12.7499294462641
MARK1	-5.33699439193987	-3.148791563204	-13.1867540279896	3.40947997218393e-10	3.86157401254841e-09	12.7455871777823
PDE5A	-3.28331197736354	-0.162932963085832	-12.4075591667781	8.54728188230248e-10	8.51086821045689e-09	12.7355279513419
KAT6B	0.851356826517747	5.35864043299601	12.9828651501328	4.31718630898314e-10	4.69918966993888e-09	12.7301762459626
LRIG3	-1.33614284807242	3.55900788555397	-12.8096599730476	5.28863660306489e-10	5.57714713145194e-09	12.729363801632
ECH1	0.678395384495198	7.99156335996796	13.1038142085167	3.75170380155977e-10	4.17559760771003e-09	12.7270748873632
ALDH18A1	0.584779648269026	5.69234003686699	13.0064585732715	4.20019985397406e-10	4.59911150961129e-09	12.7213032208457
ARMCX2	-1.44643301158527	1.14968127244718	-12.4321262021012	8.29721588790629e-10	8.27468659728746e-09	12.7207655628937
TSLP	-1.79013627354896	1.07681120093782	-12.4433792392156	8.18525940373553e-10	8.19388622983134e-09	12.7164812771666
CCNY	0.504448646953678	6.15429491751707	13.041534098791	4.03242271109967e-10	4.44569416390963e-09	12.7134682369503
ACER2	1.05966725292251	4.14998636978859	12.812430209466	5.27140298561514e-10	5.5635373875273e-09	12.7072535625375
LETMD1	0.616532068912668	6.78140444256726	13.0552521897822	3.9687415394927e-10	4.37924227383507e-09	12.7015055987122
TSHR	-5.08086670542083	-3.47845681687766	-13.2014522355454	3.35234991033697e-10	3.81098920018987e-09	12.6970744145454
CD276	-0.519703425601933	6.72097351945247	-13.0623149633262	3.93636979750257e-10	4.35099172372275e-09	12.6954340704719
TGFB1	-0.772074492336486	4.87489079918023	-12.9301231080763	4.59131383467735e-10	4.92899837636605e-09	12.6882631814535
CKMT1B	-2.69409510277379	-0.546872617907357	-12.2908911777232	9.84816017000968e-10	9.60531858766877e-09	12.6784875004486
PODXL2	-6.86818790362526	-2.62765496988154	-13.015005697204	4.15864883134991e-10	4.55749622566097e-09	12.66201464893
ALKBH5	-0.546507102868756	7.0300620514944	-13.0261892904924	4.10493471299044e-10	4.50631389713852e-09	12.6417460918218
DIRAS1	-1.33099971713288	2.69350153710336	-12.6720152798062	6.22438697357157e-10	6.46843124860651e-09	12.6357550289008
ZNF768	0.592101494419293	5.91146978227551	12.9600613223025	4.4335283696415e-10	4.80953647187692e-09	12.6345101763603
DDX50	0.621574252995253	5.08213144977001	12.87740322594	4.88374079834721e-10	5.20567893555168e-09	12.6283675075152
KCNK6	-1.5965875050787	0.916787510230429	-12.3092343507118	9.63052615798642e-10	9.44320471097753e-09	12.6250120653341
ITGA7	0.455243546384391	10.0324239515801	13.0248868816465	4.11115227107e-10	4.50928860448847e-09	12.6223241983284
GASK1A	-3.38934744417609	-1.87177319170877	-12.3144349539003	9.56975018098805e-10	9.39794794320866e-09	12.6069583488042
MFHAS1	-1.06355836958226	5.32509567979822	-12.8981642771464	4.76630441990319e-10	5.09317068311351e-09	12.5938773945
NUDT2	0.914922098204369	3.64402962622128	12.6429745496672	6.44325333199829e-10	6.66355764946404e-09	12.5906346896531
CEROX1	-2.8643527667557	-1.29433394728732	-12.2678375405134	1.01290604893066e-09	9.8318161133334e-09	12.5837533875012
DENND2A	-6.3165259483737	-2.74008477506299	-12.9554627927405	4.45738763174415e-10	4.82727194659402e-09	12.574680807899
FOXC2	-1.97253867215149	1.88062034405804	-12.4367703319667	8.25081698186411e-10	8.24120064505541e-09	12.5608657743421
STAT5A	0.537632743151738	7.60538701549294	12.9632137189248	4.41725016722941e-10	4.79689383841013e-09	12.5594353498556
RBM39	-0.541352724580952	7.39021696606809	-12.9542805799858	4.46354335142877e-10	4.82986951032128e-09	12.5486597332966
PCBP3	-5.68379380462815	-2.23981284156465	-12.6471249073419	6.41148323092527e-10	6.63604001075236e-09	12.5263858935507
PTPRD	-3.17250276559748	-2.11342725844431	-12.2266279345235	1.06524388328162e-09	1.02574607637342e-08	12.5238697640925
PPP2R2D	0.698153747328856	5.82131546222165	12.8533604107058	5.0235655457875e-10	5.32821246626224e-09	12.5190784988445
CCDC144B	-6.24935903886166	-3.88262521658945	-13.0056591441187	4.20410853848213e-10	4.59947363933513e-09	12.5171909914795
SEMA6D	-2.82445584122253	0.551835063676304	-12.1621179735637	1.15297701566939e-09	1.09789033603185e-08	12.5099310384768
LAMC1	-1.03887536399521	8.55407081988778	-12.9261171689023	4.61287180396397e-10	4.94566030358272e-09	12.500921368142
ERBB2	-0.74678643018765	3.23690741327004	-12.5992686330402	6.78807419526075e-10	6.96414156265578e-09	12.4993096664321
PABPC4	0.498470118512873	7.69394892506028	12.9053481154799	4.72636541188248e-10	5.05469445671791e-09	12.4864297642008
DDR1	-1.20152335417115	1.94861518583681	-12.3486024253112	9.180381035376e-10	9.07100678015054e-09	12.4855139317454
MTHFD2	0.621033705223828	6.66897258711584	12.8640660578116	4.96079067617413e-10	5.27468686039855e-09	12.4768504538361
KCTD5	-0.720806597359679	4.41783354643732	-12.7117847425673	5.93730213414374e-10	6.20520479141608e-09	12.4731599192303
CACNA1C	-2.91572449226858	-0.274286404631385	-12.1305502506695	1.19865495170098e-09	1.12967077742787e-08	12.4629741647147
IGF1	-2.53563084360421	1.87200596244557	-12.2366553694949	1.05225150582682e-09	1.01475567197328e-08	12.4521487133484
BTRC	0.892513179592012	4.15897857577632	12.5884529970873	6.87637376284394e-10	7.04348882241904e-09	12.4495533641918
HOXB4	0.72181999048545	4.06708201258449	12.5671551093031	7.05381147334043e-10	7.20800846500725e-09	12.4354634567645
NHEJ1	1.17076710536793	2.93342051916056	12.3580137828604	9.07609031579068e-10	8.97485700072993e-09	12.4317953213236
ND6	0.992049648703885	8.02727463074919	12.8622322979419	4.97148431241512e-10	5.28168849885094e-09	12.4310905447031
LOC155060	1.85948768259154	1.4550095164048	12.1033427367376	1.23955460849948e-09	1.16310032790225e-08	12.4199217718666
NXPE3	0.838950118967156	3.33953942421188	12.4663090477633	7.96203168162861e-10	8.00875721966633e-09	12.4195786368501
PKD1L2	1.56786044206138	1.8908938409798	12.2968149049491	9.77731623610675e-10	9.56525115792635e-09	12.4188060098742
SOX8	-2.80817911755119	-0.674022554292979	-12.0869886564259	1.26484453923668e-09	1.17908459404551e-08	12.4183265601211
ATP2B1	-0.679338679061076	6.25248886422921	-12.8199009226918	5.22522236470033e-10	5.51932896452118e-09	12.4149874975731
PYGO2	0.564823860347044	5.37076057819085	12.7254410957611	5.8419703999839e-10	6.11551543092778e-09	12.4039744024649
CLCN5	0.862113668329503	4.8770988413925	12.6589835664227	6.32161485700195e-10	6.55886674630832e-09	12.3998365672655
MYO18A	-1.52614129208975	0.604444526065626	-12.1386953500253	1.18668943094452e-09	1.12236875375587e-08	12.3920190274678
MRPS16	0.580531552820083	6.79899525752873	12.7941284932509	5.38636481183135e-10	5.67420805269736e-09	12.3771505099299
FAM149B1	0.696819973633546	4.49413898647017	12.5964551657331	6.81092784237564e-10	6.98201574272239e-09	12.3715816698363
TSSC2	2.21708412881784	1.70651013587391	12.0842505345946	1.26913165194297e-09	1.1813676600816e-08	12.3709935282248
OAT	0.45568618802214	6.6361242709185	12.7818530233904	5.46495253130464e-10	5.7489105794664e-09	12.3692132840453
DOK4	-1.40527633371474	1.30918518394341	-12.1192107267992	1.2155254434617e-09	1.1447311044469e-08	12.3639758573401
QPCT	-0.815583672149904	3.15969232957935	-12.5786183124029	6.95771660792072e-10	7.12113431487427e-09	12.3636021808747
SOBP	-0.936731883858858	4.72708725360623	-12.6543770788507	6.35636533479576e-10	6.58960293377415e-09	12.3577929423675
SERPINB8	-0.704020033847815	4.16891138156426	-12.5680050129585	7.04663900272503e-10	7.20640766746462e-09	12.357381314942
FAM47E	-2.45008606795938	-0.324504453275557	-12.0251905364205	1.36542964413523e-09	1.25644939694763e-08	12.3567657106474
SGCG	-3.06288924970779	-1.66886595410048	-12.0322831283068	1.35346884186138e-09	1.24722881448947e-08	12.351856319543
SIX5	0.623200442963416	5.01761362874424	12.6484887986568	6.40107903673931e-10	6.63061007391489e-09	12.3493314758122
EGR2	-2.47762295038789	0.864007781140621	-12.0971084251346	1.24913189120432e-09	1.16952588939778e-08	12.3394941375449
SUFU	0.900251291526267	4.09158187131353	12.4752107988615	7.87710887055747e-10	7.93575505728968e-09	12.3211304860684
EIF4EBP2	0.728706699574733	9.9708278167755	12.77722814056	5.49487396621416e-10	5.77096444735972e-09	12.3168517476434
MRPS24	-1.53203025349281	1.4598993885968	-12.1358063198983	1.19091907227023e-09	1.12402824332113e-08	12.3124025287856
NDRG2	-3.80474614923231	-0.615441722187044	-12.0130880289328	1.38609704140846e-09	1.27364385041499e-08	12.3059893812782
SLC19A3	-0.537815163766648	5.37811662163049	-12.6693334821994	6.24426583886094e-10	6.48384792880109e-09	12.2981777379553
LINC01003	1.38168283510303	2.28378758164199	12.1430478481005	1.18034709634818e-09	1.1198053080115e-08	12.2981753992543
LINC00662	0.925389787707511	3.95138977053385	12.4466158514546	8.15335415751829e-10	8.16924144153528e-09	12.2974153561265
SLC4A3	-2.08023806016143	0.672273030306468	-11.9699093964163	1.46256089984208e-09	1.33721339740184e-08	12.2903481656112
NEXN-AS1	-2.74773691134356	0.337218043840502	-11.9853321626064	1.43475093031128e-09	1.31552947283534e-08	12.2900609361664
PRG4	-1.54549718245926	5.7751781734748	-12.6854741712169	6.12562586662663e-10	6.38127394777029e-09	12.2863213911046
SUB1	-0.751703624459144	6.54472967374835	-12.7264859247467	5.8347434940432e-10	6.11292808605749e-09	12.2854894522681
NHLH1	2.17890348004383	0.59509899966924	11.963912143922	1.47352792159321e-09	1.34437199659906e-08	12.2818716877099
RHPN2	-4.94259891112072	-2.26061989441922	-12.3267395215549	9.42755953185794e-10	9.27957716554623e-09	12.2686123742649
TRAF1	1.2410066068779	2.31772311379132	12.1646018570296	1.1494616201163e-09	1.09535427180096e-08	12.265896592224
HMOX1	0.83611857756652	8.66001501587226	12.7323996815396	5.79401637596371e-10	6.07521048230126e-09	12.2633795693319
AFAP1L1	0.827015722957166	6.5292359652471	12.6754020664979	6.19937769350257e-10	6.44765374190741e-09	12.2585716714519
MGAT3	-1.70169463747213	1.61216391859423	-12.2728395854161	1.00674027314067e-09	9.79685557246279e-09	12.2531837931693
TWNK	0.665086150152983	5.64912054398715	12.624539787985	6.58638733329839e-10	6.78973610020456e-09	12.2485317932932
CREG1	0.551922566813681	7.025282009868	12.6997453092928	6.02270770103016e-10	6.2821243329825e-09	12.2482927634161
TAF12	0.629515938736831	4.23293240463201	12.4534827096492	8.08609685239949e-10	8.11450234485522e-09	12.2434170710277
TIAM1	-3.75484141622343	-0.10028715133566	-11.9595465558696	1.48156565412485e-09	1.34998512811045e-08	12.2412598579661
INHBA	-2.81393832826644	1.40271780237236	-12.0648140200186	1.30000739471595e-09	1.20487347217545e-08	12.236916474344
TPST1	-0.965829395259548	3.986213229388	-12.4896079924603	7.74177507914181e-10	7.82394014484025e-09	12.2347282482738
NHLRC2	1.12587863389503	4.6973914835256	12.4736969666151	7.89148316848785e-10	7.94401066021232e-09	12.2216501274161
COL5A3	-0.663646959396031	9.85798507093454	-12.6993461312305	6.02556149557948e-10	6.2821243329825e-09	12.2197678821493
LPCAT2	1.53801027668573	1.9936589536229	12.0352975168661	1.34841892821313e-09	1.24525325590372e-08	12.213645833666
ZMYND11	0.537150580580011	6.32730632163925	12.6289019989931	6.55221738080365e-10	6.7599321372577e-09	12.2006780463966
SPRY2	-1.26815142714995	4.46843656192524	-12.4868971980438	7.76706795935173e-10	7.84333531951818e-09	12.1968980518193
PANX1	-0.863959165043094	5.37637733940578	-12.5625133417892	7.09312016770168e-10	7.23093257381484e-09	12.1967646031238
GLB1L	-1.23441429812553	1.78456772072512	-12.0489258925606	1.32583435421044e-09	1.22704108159649e-08	12.1804094188292
CUTALP	1.10709894203504	2.7585309861642	12.1510327136889	1.16880451190977e-09	1.11131523673078e-08	12.1766017931924
GYG2P1	1.19372208066297	2.92942661239146	12.1823067000521	1.1247292910634e-09	1.07657446289054e-08	12.1725676112624
CPS1	1.1035069973628	4.34580673686997	12.3660033207636	8.98853571527505e-10	8.90197431585984e-09	12.1668977477984
ANKRD13B	-0.693387485223528	5.09498865367032	-12.4939818970603	7.70114763123592e-10	7.80128075646475e-09	12.1602066050516
MIR22HG	-0.633362134253471	6.41880266369495	-12.6141147152461	6.66881226032032e-10	6.86919724410399e-09	12.1498289790346
AIMP2	0.639162563249263	4.87376292685863	12.4600097736311	8.02270983308333e-10	8.06348200971745e-09	12.1396494907163
MCCC2	0.601843616202549	7.01384262823005	12.6090679242602	6.70910440735959e-10	6.8996429725286e-09	12.1396190686501
ATP1B3	-0.561991482642991	6.59172968056395	-12.6048541736217	6.74294246294847e-10	6.92889890976839e-09	12.1356950020403
HIF1AN	0.579823147889538	6.04961333506378	12.5587678680585	7.12500701700096e-10	7.25768345511469e-09	12.1296418030648
RBM14	-0.524648407326638	5.02004663391268	-12.496342365541	7.67931565116472e-10	7.78529989713899e-09	12.1231116138024
BMP4	-2.60979323149648	-0.260886794879283	-11.9198160826432	1.55687541015275e-09	1.40841895830497e-08	12.122832704207
CAV2	-0.548649166200827	7.59693990187111	-12.6128507681494	6.67887924265319e-10	6.87405866007259e-09	12.1219371213998
TLE3	0.651384125946588	4.95427443189403	12.4580030696112	8.04214179465979e-10	8.07669787268372e-09	12.1164060267561
PDE1A	-5.68893011711701	-2.19394648580828	-12.307465628632	9.65128866100753e-10	9.45635028485151e-09	12.1157537442631
MOB3C	-0.704209410894685	5.36880844337644	-12.4929905118843	7.71033646462865e-10	7.80354976413641e-09	12.1007907190345
INSIG1	0.50049758712945	10.5903149336998	12.6011285409575	6.77301067517372e-10	6.95423739851104e-09	12.0999583795512
SULF2	-4.29070645422394	-1.46919241935156	-11.9548163488712	1.49032689398957e-09	1.35584941417098e-08	12.0994354866832
CREB3L1	-0.965886221158506	2.83225309633226	-12.1907844812628	1.11308570173461e-09	1.06781467879093e-08	12.0965698680973
SLC2A3	-1.75797193327353	2.6028087886783	-12.1536368013042	1.16506593360075e-09	1.1085805015868e-08	12.089839144947
IRX1	1.46581952652013	1.62589673528955	11.8698298253193	1.65739987576813e-09	1.4857653698047e-08	12.0867832699203
ZNF417	-1.23358885744144	2.0567035357178	-12.0532854113793	1.31869433263425e-09	1.22131236642747e-08	12.0854198919784
GSAP	1.28151941679051	2.43294191558195	11.9736580717275	1.45574951627203e-09	1.33288176863795e-08	12.0722579419002
ETS1	-1.31026079908898	5.25983545117006	-12.4965540089822	7.67736135123669e-10	7.78529989713899e-09	12.0689450332274
ABLIM2	1.21790576669071	3.43792186360799	12.1381992379795	1.1874146286332e-09	1.12236875375587e-08	12.0430720977142
PYGL	-0.544125502001277	7.56184969079331	-12.5453277462233	7.24067881578061e-10	7.36383909627055e-09	12.0397750630827
ZFP90	0.809317682137603	3.91265599549493	12.2577703429829	1.02543640746656e-09	9.94116517193257e-09	12.0321147436072
IKBIP	-0.738700586727263	4.31259806798683	-12.3231718704353	9.46855627935862e-10	9.31279961523757e-09	12.0274148933296
MORC4	0.602157354040056	5.5755362328005	12.4347236521011	8.27123128782718e-10	8.25517687927161e-09	12.0223863042465
SCD5	-3.01668961631058	-1.05711626471623	-11.7965563510476	1.81729936608616e-09	1.61224177715925e-08	12.0201935010774
MROH1	0.69026444420392	4.05578588571768	12.2479089872127	1.03786910296778e-09	1.00389821810766e-08	12.0200817584567
HOXA11	-1.06284805117763	3.14673041122134	-12.1394983102405	1.18551668351656e-09	1.12236875375587e-08	12.0194564923531
TMEM150C	-5.46092193355967	-3.75726736801389	-12.4924309042765	7.71552839379026e-10	7.80354976413641e-09	12.0137522916579
UPF2	0.512235250899462	5.67299273103977	12.4428287306923	8.19069918734599e-10	8.19388622983134e-09	12.0124560246582
CCNYL1	-0.783255157039011	3.95157986937245	-12.2741095124485	1.00518120334518e-09	9.78909421894113e-09	11.997385047571
ADPRHL1	-1.90493768341155	0.895223231933547	-11.7860599916008	1.84150372326096e-09	1.63258830086343e-08	11.9926503760325
COG4	-0.58401139685131	5.23404282096484	-12.3869917166093	8.76274710620132e-10	8.69175262733163e-09	11.9686737640439
APMAP	0.450355238614797	9.46919655442315	12.4995370317245	7.64987206143279e-10	7.76770184436956e-09	11.968275603579
GLI4	0.760681217463452	4.03184471982565	12.1878777551947	1.11706348780228e-09	1.07083155374335e-08	11.9646994590382
PI4KB	-0.46075560391007	7.35088124331021	-12.4843100118518	7.79128880219523e-10	7.85763876073273e-09	11.9625924045948
CELSR2	-1.37533425379273	1.69191551640561	-11.886014539924	1.62412313327012e-09	1.4630765857174e-08	11.957402804833
FBXO8	0.67149169865045	4.99955517914429	12.3380058855268	9.29931922648539e-10	9.16738870064952e-09	11.9573898728371
AKAP5	-1.58711203345412	2.06755957795072	-11.9653469898611	1.47089619126457e-09	1.34292404394219e-08	11.9572054877632
FLRT3	-5.54505033489601	-3.32513333157692	-12.4002968526768	8.62271697180041e-10	8.57270121210320e-09	11.956246894663
TOX2	0.852762911739593	3.98231615860496	12.1698663162754	1.14204822593637e-09	1.08990571228003e-08	11.956048828406
PTPN18	0.575956153625986	4.7540666455634	12.2942394207598	9.80805110633271e-10	9.58073685196861e-09	11.9555471803003
VAV2	0.99547194031225	3.67427158687195	12.1165627424284	1.21950094416922e-09	1.14718942608885e-08	11.94956701168
ZNF746	0.618055282994088	4.21042936204475	12.246624062415	1.03950073600573e-09	1.00472044822208e-08	11.9394404595533
WWC1	-3.01498305267924	0.598915120718504	-11.6900987296234	2.07919914614767e-09	1.81576800432937e-08	11.938112639723
AOC4P	1.23193986661782	2.51335964301752	11.8756640538493	1.64532227712002e-09	1.47699845477499e-08	11.9375481224781
SLC2A1	0.708985030079057	4.8806043720858	12.2999691549675	9.73981287097355e-10	9.53581831350838e-09	11.9309237538007
DSE	-0.565390369934795	5.63127242230949	-12.4098934437235	8.52318332437543e-10	8.49345128952296e-09	11.928241487896
SMAD3	-0.928486734808517	5.18105943045503	-12.3638622050281	9.0119117628009e-10	8.91825448120135e-09	11.9257797438371
PLOD3	0.469674986823095	5.91745833871365	12.3958189868814	8.66957905439364e-10	8.60597982580929e-09	11.9222834898403
CCDC92	0.701899951730396	7.20195029080198	12.4403023077747	8.21571266821484e-10	8.21251837868598e-09	11.9119577495681
EFNA5	-1.22649521743822	2.65845960850179	-11.8827359752428	1.63080673552547e-09	1.46704132856403e-08	11.8874631632682
PGAM1	0.577301744464825	5.80062345627425	12.3466455139275	9.20222454259713e-10	9.08560648963795e-09	11.8869846625165
CNPPD1	0.503130125977761	5.73756293015117	12.3389731093098	9.28839578623318e-10	9.16364756961071e-09	11.874558481596
MAPRE3	0.618099779703943	5.50334348955249	12.3136864994245	9.57847189879247e-10	9.39933253885322e-09	11.8716156750104
APBB2	-1.08060832630091	3.77341268711844	-12.1457117853682	1.17648292085387e-09	1.11719828492694e-08	11.866870230574
LPAR3	-4.29311736919083	-2.28346487581887	-11.9180655786793	1.56028494129382e-09	1.40951953059255e-08	11.8644382436384
ANP32B	0.641628606045791	7.37554740587466	12.3987161994947	8.63922836198026e-10	8.58247918031347e-09	11.8618527990032
MT1E	2.31460249041653	4.70947272446466	12.1306101771679	1.19856645399439e-09	1.12967077742787e-08	11.8599230866094
XPC	0.659984120972119	4.85527102026753	12.2410826821428	1.04656837662781e-09	1.01003276888517e-08	11.8513785574759
PAPSS1	-0.875985431201834	4.64695147677174	-12.234266373392	1.05533165248693e-09	1.01696314788003e-08	11.851063529908
FN1	-1.43021460937296	9.00284080429709	-12.4060721026462	8.56267145918937e-10	8.51959300370583e-09	11.8503771693654
SERPINB1	0.755085946002809	5.78990457024551	12.2954885327416	9.7931319665437e-10	9.5734381315528e-09	11.8486848596574
PLCL2	-0.752449425291092	3.74254070798272	-12.1393637264662	1.18571316188607e-09	1.12236875375587e-08	11.8478172684734
PAQR5	-1.28377215190689	2.34696365459078	-11.7972215740209	1.81577671840878e-09	1.61200343336636e-08	11.8338019177374
ADGRG1	-2.14322775190309	-0.700899106121077	-11.5935047243358	2.35134686941735e-09	2.02726787433669e-08	11.8144958167952
PRPF3	-0.715305810451921	4.61991537117994	-12.210169720429	1.08693643679009e-09	1.04498279788891e-08	11.8142547168522
MSI2	-1.22293789409756	2.46191957027978	-11.915872329996	1.56456793592548e-09	1.41239612474172e-08	11.8125172604466
GPR137B	-0.999538217084061	3.29322624859893	-12.0105278305882	1.39051118488124e-09	1.27678723440346e-08	11.8026663472004
NRP1	1.14832633743883	7.22815834707827	12.3329435911346	9.35671215190599e-10	9.21689921170509e-09	11.7915478850103
SNHG8	0.907813182958856	5.90308676872001	12.2684108635839	1.01219732590379e-09	9.8318161133334e-09	11.787605795346
ZNF219	-0.559329580102177	5.01591676297132	-12.2252988950098	1.06697854946841e-09	1.02664739920782e-08	11.78659953959
ELFN1	-1.16047450936589	1.67587494009214	-11.8231512438752	1.75746087892634e-09	1.56781121433713e-08	11.7822084956436
GCOM1	-2.15945114703093	0.825920537905222	-11.5996414094256	2.33298714942740e-09	2.01414034962318e-08	11.774898076233
MLST8	0.68077897909957	5.94978143448815	12.2716264692374	1.0082319782903e-09	9.8039501368546e-09	11.7635232764253
IP6K3	5.45666930142249	-1.1872130471508	12.0466170835294	1.32963221764335e-09	1.22967065883491e-08	11.7630392185618
DNAJA1	-0.703501398894427	7.79175522086741	-12.3188941111745	9.51796100922168e-10	9.35423461571443e-09	11.7467307369703
DDIT4L	-0.760453207517482	4.59254213543678	-12.202769412878	1.09684164994629e-09	1.05301713293948e-08	11.7371574491144
ATP10A	0.685970614137696	6.931561937056	12.2877116834511	9.8864078749619e-10	9.63531260292913e-09	11.7268671306429
GDAP1L1	2.44125580636346	-0.0352682735887175	11.5668513043377	2.43287292341554e-09	2.09054688706596e-08	11.7229539840855
ATAD1	0.659724972454764	6.31453069975235	12.2500897687682	1.03510606347163e-09	1.00197955165119e-08	11.7222547883564
SOCS3	-2.38505802658943	2.84317696867031	-11.9677711292267	1.46646119234067e-09	1.33982648383364e-08	11.721754508902
SLC16A2	-0.781731312232153	5.01850799633439	-12.1412707866444	1.18293225175046e-09	1.12143024308644e-08	11.7206295200639
SORBS1	-0.824208071310178	7.19017970943791	-12.2924597429248	9.82934862351267e-10	9.59425030791613e-09	11.7180384873035
CRIP2	1.6128733394104	1.59287135440939	11.5555329240525	2.46838893236754e-09	2.11259252500565e-08	11.7074628718196
SQOR	-1.23920107853177	2.38501064353204	-11.8034640821601	1.80155339749843e-09	1.60269681140778e-08	11.7007491297209
HNRNPUL2	0.506509073257284	5.38625212938166	12.1798142983144	1.12817678758294e-09	1.07826859512109e-08	11.6967901052937
NUDT16	0.483927703648389	6.62640447490034	12.2457590123844	1.04060072350039e-09	1.00502797149493e-08	11.6869676251829
BHMT2	-0.609377127651219	3.84894386470945	-12.0847014337843	1.26842462107704e-09	1.1813676600816e-08	11.6830089236653
FDPS	-0.542395551263815	7.79303165499377	-12.2674445359786	1.0133921703747e-09	9.8318161133334e-09	11.681692835726
PAQR4	0.942215607913508	3.31385668420971	11.8532899955643	1.69215008806045e-09	1.51375013096848e-08	11.679059738078
CBR3	0.840366528152372	4.9309644316294	12.0972705119301	1.24888190480401e-09	1.16952588939778e-08	11.6761641505704
HSD17B12	-0.680792773483558	7.09715787448079	-12.2525553481636	1.03199152461983e-09	9.99717486736094e-09	11.6705161905284
FAM117A	-2.00358753032518	0.70103976250347	-11.5142156084317	2.60274576673337e-09	2.20763254748388e-08	11.668769487366
PRTG	-3.11522576983862	-1.86092261287596	-11.4859210934781	2.69918443756441e-09	2.28265226481289e-08	11.6518671010516
CYP27A1	-4.60961957016453	-0.896247868630719	-11.5751185698401	2.40727150073631e-09	2.06993144762309e-08	11.6490463612155
KHNYN	0.552386156251285	6.09685702056006	12.1808695985295	1.1267157356955e-09	1.07767342130697e-08	11.6455548630545
PDE4A	-0.85745730959038	3.1497051577887	-11.8836361269	1.62896882636698e-09	1.46641416407196e-08	11.6369573237884
CNIH1	0.576150536046908	6.9174442627949	12.2096267035259	1.08766004167667e-09	1.04498279788891e-08	11.6308456282381
MPP2	-5.29299394302704	-3.40769216716732	-12.0826771204705	1.27160209430107e-09	1.18195552583082e-08	11.6180256327975
MSX2	-5.2247129357183	-3.95664509855286	-12.135827223402	1.19088841179437e-09	1.12402824332113e-08	11.6170907456266
TWIST1	0.820016573515929	6.80715285714816	12.1832852934029	1.12337873620562e-09	1.07608298464405e-08	11.6127100760279
CUEDC2	0.751166073312036	5.40163727820498	12.0879121438407	1.26340206791604e-09	1.17859459964156e-08	11.6093344605433
NYNRIN	-2.28665861078398	0.306373375919021	-11.4386458163056	2.86880994504952e-09	2.39938528585631e-08	11.5971486951103
QPCTL	0.646887531813308	3.83206054291997	11.92697847668	1.54300649316059e-09	1.39783992033681e-08	11.5945549011789
MOSPD2	0.558210787934206	5.40569904454252	12.083001046779	1.27109307842092e-09	1.18195552583082e-08	11.5929666249783
GRAMD2B	-0.733252574321681	3.80327219456977	-11.9594301308903	1.48178064236783e-09	1.34998512811045e-08	11.5928305002524
FGFR3	-5.81981856304475	-3.76274346702524	-12.0372435677021	1.34516932111929e-09	1.24314533594454e-08	11.5851359905133
BMP2	-5.76820042017881	-2.02435003462776	-11.8135069655762	1.77891691618817e-09	1.58475238791399e-08	11.570781146043
NR0B1	-5.91395716548088	-3.60345762231407	-11.9959114058058	1.4159973618811e-09	1.29926096266821e-08	11.5703548887003
CRAT	0.52172382949161	6.55482714145945	12.1455411410414	1.17673004884565e-09	1.11719828492694e-08	11.567889672766
TMEM250	0.57468720224347	5.8416892691591	12.1055572499968	1.23617128388082e-09	1.16077296232928e-08	11.5637269149133
PLIN4	0.570136022862391	12.7409269761154	12.1745881930722	1.13544177041698e-09	1.08440594046881e-08	11.5634516386179
TDRP	-3.87436094332585	-2.12374717922231	-11.4476622241474	2.83561244656057e-09	2.37625801828789e-08	11.5615128813261
TMC6	1.19619553297743	3.73506265485701	11.7983956280636	1.81309267229019e-09	1.6107329856455e-08	11.55819325461
DECR1	0.587383003361598	8.49091857671669	12.1649948394321	1.1489064752946e-09	1.09535427180096e-08	11.5462248842439
PKP2	-1.38079475111193	3.83335890860385	-11.9345429831608	1.52850023690534e-09	1.38665282607044e-08	11.5389388417556
TRMT9B	2.05778220654002	1.15222200446729	11.3882309602948	3.06213332262054e-09	2.53795769582766e-08	11.5348328062432
KYAT3	0.633750052515977	6.35396977503942	12.0894152608893	1.26105793227478e-09	1.17726214374672e-08	11.5245675530607
ITPK1	0.584598040180969	6.4065013911342	12.10166863372	1.24211877482034e-09	1.16465622540594e-08	11.5188322530465
IL33	-2.43444094371335	0.414287200697529	-11.3594120106353	3.17876583964055e-09	2.62278786062768e-08	11.5159987245061
UAP1	-0.609987408003629	7.47743128561067	-12.1162837437034	1.21992061101786e-09	1.14718942608885e-08	11.489792206913
SRPX	-0.754634997658291	7.84702481341668	-12.1141940303403	1.22306877987484e-09	1.14930914950958e-08	11.4840554665006
PFKL	0.506855975280989	7.03366740567964	12.0930675876689	1.25538115316096e-09	1.17366725264612e-08	11.4805806951095
ACADL	-5.73488835895966	-3.19053977117423	-11.8819079210336	1.63249936772561e-09	1.46753701902886e-08	11.4786771764299
SLFN12	-1.55024169132575	0.993542552227898	-11.4356783439541	2.8798252215298e-09	2.40546804566378e-08	11.4783394260569
BACE2	-1.42923256855218	-0.0848802389818986	-11.5443698027965	2.50395318678552e-09	2.138758685457e-08	11.4779743497618
RP2	-0.683865982474694	3.89293900511939	-11.8740175943026	1.64872123538314e-09	1.47901685142011e-08	11.47707361002
SNX10	-5.30180019772169	-2.94515598873415	-11.866534823766	1.66426220428276e-09	1.49087739624076e-08	11.4730288889198
CIRBP	0.473776026345474	7.12137877941189	12.0917170344372	1.257477160779e-09	1.17477244925974e-08	11.4712386096051
FTH1	0.681823370081437	12.1827788573918	12.095139752082	1.25217238951557e-09	1.17151936442668e-08	11.4592070632842
RNF144A	-5.56983800320784	-1.94947007350336	-11.8074575286007	1.79251609797703e-09	1.59576138777665e-08	11.4574505957484
MACIR	0.6455529405778	4.68960772803326	11.9088589002746	1.57834718434502e-09	1.42383530208808e-08	11.455832314161
ME3	-0.710279271876991	5.4638629779385	-11.9836724459476	1.43771674692263e-09	1.31730925029867e-08	11.4549605085641
LSP1P5	-1.14094717436458	1.96367236954775	-11.5288107010604	2.55442562006297e-09	2.17320591303173e-08	11.4531085531608
ABCA8	-1.70360972732166	1.64787318175361	-11.4849376164024	2.70260345938951e-09	2.28265226481289e-08	11.4448644345234
ESYT1	-0.556085939327931	7.60672616320963	-12.0773133091479	1.28006206558403e-09	1.18895938244817e-08	11.4401202879997
RIN2	-0.817580708209715	3.41572145017839	-11.7539213824757	1.91775022611595e-09	1.68853966826853e-08	11.435196317197
MAP3K1	0.84466138207539	4.07051779379709	11.7830081742307	1.84860471348111e-09	1.63549990308325e-08	11.4350777867071
LONP1	0.487855934561185	7.65362535483858	12.0671414079805	1.29626886860312e-09	1.20268036819277e-08	11.4270717394237
UBXN2B	-1.43425351898389	0.0126848770730598	-11.5277175849229	2.55801166154475e-09	2.17481745430938e-08	11.4230082615035
ANXA6	-0.422125553435906	9.6078628048894	-12.0668691881265	1.29670555450423e-09	1.20268036819277e-08	11.4131513521938
TUFT1	-1.82483527125651	-0.850289132049648	-11.318658939287	3.3517462708185e-09	2.74088411649948e-08	11.4124515629942
IER5L	0.973616290597771	4.45339067169298	11.8620697471238	1.67360920686679e-09	1.49820657063179e-08	11.4081699567879
PDZD2	-1.8239911653784	2.6319775603607	-11.6629249928951	2.15223016162686e-09	1.87445248832746e-08	11.4048193784596
MYC	-1.07502801991532	6.30762243200008	-12.019636540117	1.37487355540378e-09	1.26423458903545e-08	11.4025200115373
DBP	1.08981485529462	2.20392138714108	11.5103280684006	2.61577803373162e-09	2.21660030478708e-08	11.4022311397376
MTPAP	0.664285636358943	4.6658741190012	11.85207473701	1.6947334493824e-09	1.51500684922189e-08	11.3992993179314
CHPF2	-0.473227575683983	5.5312512516882	-11.9699851912422	1.46242284759353e-09	1.33721339740184e-08	11.3934817956294
MGC12916	-1.82696518623231	0.214958989376663	-11.2788857953501	3.53015022034602e-09	2.86787511597368e-08	11.380582977704
NRBF2	0.597922124331064	5.54124344632522	11.9464586044406	1.50594076897779e-09	1.36811792121622e-08	11.3776372174563
LMO4	0.60785998519848	8.15934609874027	12.0314813791532	1.35481534140201e-09	1.24757530184261e-08	11.3752296536908
TNXB	-3.16261231869252	1.83272219648797	-11.4617839499642	2.78442848308239e-09	2.34099595487404e-08	11.3743545770916
IFITM2	-1.43202938051526	3.14858109123196	-11.6352417642128	2.22941574965693e-09	1.9364283420162e-08	11.3733208544832
YWHAG	0.60113360673307	9.57703096429374	12.0344868094503	1.34977512625461e-09	1.24561085771737e-08	11.3721919938432
EIF1	0.647274744078386	9.40417068428434	12.032858234877	1.35250384663179e-09	1.24722881448947e-08	11.3699741609067
GDNF	2.46537394379397	0.572748947558028	11.2391450421251	3.71842602778523e-09	2.98939128124948e-08	11.369872293306
LURAP1L	-1.22039215908262	5.15142413717051	-11.9212308825758	1.55412548234446e-09	1.40692134334775e-08	11.3683876762086
ANTXR1	-0.891455453856698	5.05592731904852	-11.9183772279824	1.55967735332737e-09	1.40951953059255e-08	11.3656368428002
IL16	-2.55097292734891	-0.987193688556484	-11.2307958003919	3.75930901257966e-09	3.02036983479447e-08	11.3526574712344
SUPV3L1	0.534219232446737	5.39543963603231	11.89971404765	1.59650642334566e-09	1.43920687742696e-08	11.3445961320507
ATAT1	-1.760206941934	1.44686210645255	-11.3597298808459	3.17745417799144e-09	2.62278786062768e-08	11.3396798290324
FOXO1	0.68241295233008	5.83050791553881	11.9452495900989	1.50821367617342e-09	1.36921517000066e-08	11.3390073225516
TAF3	0.77529553131228	4.23596564488775	11.7547947906093	1.91563473359986e-09	1.68783307062551e-08	11.3326051676944
PPIL6	1.70974048828304	1.20537101972151	11.2480950769793	3.67512074065827e-09	2.96198602640514e-08	11.3313689093934
PCDHGA11	-3.52052655206097	-1.18482090255438	-11.2470019679445	3.68038122011011e-09	2.96436720454358e-08	11.3262488031182
FBN2	-10.6691295563719	-2.27771876453004	-11.6430101873927	2.20746599580102e-09	1.91865959269927e-08	11.3200454008534
DYM	0.543739638747243	5.0840377347457	11.8490044044952	1.70127880688345e-09	1.51874576822825e-08	11.3192803456449
EIF4EBP1	0.670544227103775	6.53140079977145	11.9532615475609	1.49321859164446e-09	1.3575194480615e-08	11.3186344254206
OCIAD2	-4.63569787305693	-3.50370153784301	-11.7795162759614	1.85676509886486e-09	1.64046153580122e-08	11.3029645512082
GALM	0.828462385197138	4.31021442275123	11.7459059045723	1.9372799711226e-09	1.70340178035438e-08	11.2972010964948
LOC100289495	1.21288528154286	1.81690272198272	11.3086685374294	3.39564657598209e-09	2.7644735107188e-08	11.2942969971341
GPR34	-3.32195512798385	-1.73324726740002	-11.3581684042837	3.18390294770825e-09	2.62365848671728e-08	11.2771001391833
DBI	-0.796684854740485	9.82330031904928	-11.9551700819483	1.48966982797285e-09	1.35584941417098e-08	11.2692327837471
NTN1	-3.18682651608158	-1.11687328831497	-11.2489165213528	3.67117283220698e-09	2.96066039887207e-08	11.2651821435815
RPS6KA1	-2.19454201606209	-0.525555561485938	-11.1552810307203	4.15130909205096e-09	3.27996793966288e-08	11.2608478513137
USP6NL	0.894553820083441	4.30157058554741	11.6811876062523	2.10285622187111e-09	1.83518104087937e-08	11.2575709312849
FUCA1	-1.96376643376045	-0.324108085106233	-11.1685127218572	4.07962931141766e-09	3.23926095109784e-08	11.2574062159591
LATS2	-0.850513711848901	5.27006003436443	-11.8507087092021	1.697642274352e-09	1.51655256683773e-08	11.2531297993977
LYPLAL1	0.888389064969063	4.64897382518646	11.7366796366864	1.96001955822978e-09	1.72104176373251e-08	11.2500803793876
S100A6	-1.04301643077789	7.99684596600554	-11.9332005283119	1.53106409869958e-09	1.38799922346849e-08	11.2458663857571
ZC3H7A	0.578817289084252	4.97965295574888	11.7819397399842	1.85109756848545e-09	1.63657904008806e-08	11.2434809857287
GOLGA8A	-1.51763679939911	0.641990590826884	-11.172069021635	4.06058690480891e-09	3.22613378623724e-08	11.2374242536322
SATB2-AS1	1.15996926980074	2.31605464286738	11.3187025377729	3.35155600368454e-09	2.74088411649948e-08	11.2288461169676
EXOSC5	0.943747393085181	3.69265074667612	11.5795651457171	2.39361922456162e-09	2.05956995527039e-08	11.226467073524
IKZF5	0.832176584117441	4.08511830525513	11.654825054122	2.17451842299565e-09	1.89258187729242e-08	11.224417779114
MYH14	-5.2211674574689	-2.71780317587552	-11.4695855236237	2.75657001682862e-09	2.32119610590802e-08	11.2222595253872
OVOL1	-5.13907230781806	-3.98649671249277	-11.7492832783795	1.92902555825014e-09	1.69730482897369e-08	11.2183234951659
PHLDB2	-1.02254105400309	4.77144708942153	-11.7849880250606	1.84399470185752e-09	1.63367001325833e-08	11.210734134033
ADPRM	0.996334734329654	3.1298686953855	11.4688813430566	2.75907246194279e-09	2.32119610590802e-08	11.2091257787774
SLC45A3	-2.10320688623602	-0.263996626506769	-11.1225261018207	4.33451701858178e-09	3.40380062760347e-08	11.2018857119551
SGMS2	-0.975782994248809	5.10869802376942	-11.7989111026852	1.81191554883827e-09	1.6107329856455e-08	11.1974948486129
SLC39A7	-0.455742098503804	7.10914362624993	-11.8804768437834	1.63542901064035e-09	1.46914325169683e-08	11.1898955758458
ABRAXAS2	0.626760004714659	4.65891284046241	11.6796392979946	2.10699547914535e-09	1.837545921602e-08	11.1634022219811
CRY1	-0.670666974677524	4.71291791648373	-11.7239192415082	1.99193412681179e-09	1.74667893589124e-08	11.1607576279663
BUB3	0.568404288403093	5.68864334961193	11.7782827824403	1.85965677517809e-09	1.64188790143643e-08	11.1523867669744
FCN1	1.60007458089541	3.14837930928415	11.4532968967812	2.8150718290586e-09	2.36366743060407e-08	11.1486173996451
LACC1	1.0526346237051	4.4605935386576	11.602472003051	2.32456954586922e-09	2.00957239489905e-08	11.1440104689396
CLEC3B	-2.9452804084269	0.3755195975517	-11.0795601977139	4.58784240805221e-09	3.57868411137811e-08	11.1387249494655
SGK1	-2.6422252826759	1.92070762132539	-11.2831208208964	3.51068682346126e-09	2.8545148080705e-08	11.1064882076574
THRA	0.485969609389555	7.63716674523662	11.8211908580918	1.76180004408073e-09	1.57059220295824e-08	11.1050088766751
SERTAD1	-0.92976643586368	4.69064681319582	-11.6908487170059	2.07722092985766e-09	1.81527362701021e-08	11.1005711387803
DCHS1	-2.10920393140558	-0.256873265907598	-11.0326630062239	4.88223048467836e-09	3.77851131129081e-08	11.099412800828
VAC14	0.537871658682469	5.4886418897622	11.7223511894022	1.99589354069114e-09	1.7489578367815e-08	11.0962477329265
ACP2	0.608795342692482	5.72918818536901	11.7411023461631	1.94908419866162e-09	1.7126095265752e-08	11.0926037631715
C11orf96	-1.97332410543951	2.85802069085335	-11.5570885306143	2.46347537867235e-09	2.1097918716078e-08	11.0892168650896
PPIC	-0.78671390806457	4.1490017256761	-11.5582842897524	2.45970544775722e-09	2.10937381793989e-08	11.0843174081133
ALDH6A1	0.82860632575703	7.25543302351899	11.7838514333645	1.8466397317524e-09	1.63488662201633e-08	11.0745992483862
DIPK1A	0.744825342585691	4.64612752582876	11.6034253808849	2.32174160512387e-09	2.00957239489905e-08	11.0713832949856
PROSER2	-1.18358183795796	0.320804152431951	-11.2099875160423	3.8632728388169e-09	3.08653650360418e-08	11.0694053757646
HDDC3	0.770203252685678	4.69555955076278	11.6003515736807	2.33087225342848e-09	2.0136668560365e-08	11.0665604758662
BCL9	-1.15030808525006	2.77310572142301	-11.3496168115286	3.21946565962996e-09	2.65126400093166e-08	11.0571579905789
GALNT13	-5.21532416503167	-3.09914538618004	-11.5139966455017	2.60347797898527e-09	2.20763254748388e-08	11.0538006076774
ARHGAP22	1.04766449680907	2.83033290377627	11.2679385610607	3.58099013112545e-09	2.89884308158801e-08	11.0428452205641
NEK8	-1.55196645648218	2.47610489351441	-11.3340051226884	3.28547195932385e-09	2.69354222175434e-08	11.0385372015455
CDH23	-3.04346509728924	0.00929565789631578	-10.9909707406673	5.16065938216455e-09	3.97247163818714e-08	11.0374126751475
FABP4	-0.963814227004361	12.7218860609832	-11.7686557551777	1.88238910710727e-09	1.66081756841894e-08	11.0330880285801
PEX6	0.571631712728906	5.34432135227695	11.646662078967	2.19722633215264e-09	1.91105172529244e-08	11.0258820651411
FLVCR1	-0.76155952439083	4.22137774267351	-11.5624889868019	2.44649727631939e-09	2.09944742904445e-08	11.0242427591509
PEBP1	-0.604449962192088	8.81819403072419	-11.7644690103727	1.89236647647047e-09	1.66847538100328e-08	11.0164627799419
FAM131B	-3.59840056834247	-1.73592401609776	-11.0743388954797	4.61967297613328e-09	3.5947879000117e-08	11.0138009235749
PLAUR	-0.864666853293695	3.26428534188861	-11.4330226152741	2.88972108464561e-09	2.41216652877398e-08	11.0031022148892
FHOD3	1.10467478171766	3.3455955594925	11.3914781330081	3.04927721616503e-09	2.530565436656e-08	11.0023992708315
NBN	0.638898353623335	6.28095263961856	11.6751357630132	2.11908413463252e-09	1.84683569835262e-08	10.9987438752235
E2F5	-1.75100988006673	0.695827064387982	-10.9639597910932	5.34992910421933e-09	4.10342115959066e-08	10.9969985892945
ADAM19	-2.1369490334688	-0.316045368635586	-10.9478692467087	5.46613926289798e-09	4.180084486886e-08	10.9891989348114
TRIM41	-0.499673614317374	5.13386103645305	-11.6199013522793	2.2734384379795e-09	1.97067101282714e-08	10.9851032225394
H19	-2.68631645694447	3.9577421724218	-11.5336718526394	2.53854231138288e-09	2.16255542828542e-08	10.9814922939033
LOC102724852	-2.68631645694447	3.9577421724218	-11.5336718526394	2.53854231138288e-09	2.16255542828542e-08	10.9814922939033
GTDC1	0.573064899013937	5.00211344926739	11.5860199235436	2.37394616109623e-09	2.04538055636006e-08	10.9788590656756
ACCS	1.22893187887072	2.22145976634265	11.1218381623157	4.33845493913758e-09	3.40481307952464e-08	10.9777467269487
UBTD2	-0.697184718589792	4.38518060592737	-11.5467332159102	2.49637886519302e-09	2.13370680266332e-08	10.9774988152018
CFD	-0.704675899372448	8.51333214533197	-11.7284386403639	1.98056864371871e-09	1.73789828771359e-08	10.9704456504956
ARL6IP1	-0.504981794253702	7.65666333924036	-11.7150096874876	2.0145418381961e-09	1.76409641212608e-08	10.9622675848314
STN1	0.633323030729189	4.22884618571476	11.468933483996	2.75888708677282e-09	2.32119610590802e-08	10.9600260392336
PROB1	1.0027231010326	2.49643269456941	11.2429492655701	3.69995375726745e-09	2.97826584531453e-08	10.9547288670854
ERGIC1	0.434751533288428	7.50812439864705	11.7046176604929	2.0412533277507e-09	1.78627035590438e-08	10.9491590422676
RECK	-0.877458250186976	3.62163094407753	-11.4307772648483	2.89811572830881e-09	2.41760400307656e-08	10.9403595681388
SPRY4-AS1	-2.73607135298645	-0.474791953324082	-10.912526086081	5.73082676849724e-09	4.34886529569256e-08	10.9359892412945
PDK3	-5.01674267443715	-2.06308291265	-11.2216242769218	3.80476454457874e-09	3.04736749037755e-08	10.9348048798934
C2CD2	0.600437143942202	8.79641426092611	11.6994893516821	2.05457233266593e-09	1.79670253989256e-08	10.9327254765712
ADAMTS8	-5.06889072355465	-2.28707496989829	-11.2251606968475	3.78716929489771e-09	3.03895513644882e-08	10.9187150897716
NUDT13	1.08282583306169	1.84747372390182	11.049812081889	4.77233797722882e-09	3.69791468940786e-08	10.9180113289097
PRICKLE3	0.74880319527044	3.66915529039561	11.3587928057653	3.18132256838689e-09	2.62321370215609e-08	10.9144722247707
TSPY26P	-2.45124354038745	-0.78915159503425	-10.8773045977734	6.00805966714382e-09	4.52983032382016e-08	10.8970872830562
TRIM65	0.674540815710408	4.49461810109543	11.4495680057945	2.82864750315337e-09	2.37351590424521e-08	10.8968902893223
F5	0.952401784769877	4.0452400965247	11.4202304627542	2.93789197401264e-09	2.44760864069556e-08	10.8869339988357
RAB31	0.596323886858847	5.97472436826608	11.6041980305842	2.31945240536501e-09	2.00920220154765e-08	10.876083709735
ZRANB1	0.667958870457456	6.84334595397003	11.6303271190199	2.2434207934086e-09	1.9472771302679e-08	10.869957597253
TBX3	0.884362839029764	6.50472630513242	11.6024899963399	2.32451613999516e-09	2.00957239489905e-08	10.8687020819334
KLHL22	0.677802161172063	4.345312848522	11.4205072133109	2.93684092153241e-09	2.44760864069556e-08	10.8620751360034
SCPEP1	0.612042408313015	4.52801756924739	11.4440233259335	2.8489615328679e-09	2.38588928371445e-08	10.8530814158643
RNF165	2.85156299490375	0.247692561158331	10.8610832998461	6.14045493076645e-09	4.61341602191717e-08	10.8496162093785
MDFIC	-0.527513371367557	7.14714343986483	-11.6222910123172	2.26652099604647e-09	1.96600049960711e-08	10.8486211521663
ZNF213	0.705403214261873	3.54278804057301	11.311323644441	3.38392060616788e-09	2.75876995520679e-08	10.8460880826969
GMPR	-5.31764789697719	-1.4820352444935	-11.1389740536253	4.24147743236963e-09	3.34299156303566e-08	10.8452293405167
MMP19	-0.545598751620312	4.83817029733752	-11.4851570657587	2.70184015654723e-09	2.28265226481289e-08	10.8446614645443
ZFAND3	0.493621429413577	6.1563327927079	11.5805143256719	2.39071554640511e-09	2.05844932009629e-08	10.8421892861603
FBXL4	0.920408943983076	3.6661418235883	11.27558175564	3.5454138850589e-09	2.87729138209799e-08	10.8353073047324
IDH3B	-0.589645634435022	5.74682991145707	-11.5574955202588	2.4621915587193e-09	2.1097918716078e-08	10.8346595540388
MTHFD1L	0.607515500196324	4.7185212032621	11.448057543047	2.83416621518116e-09	2.37625801828789e-08	10.8310970408386
PTGER4	-5.37878514343588	-1.90444957939109	-10.9748963281503	5.27242939352476e-09	4.0463928270902e-08	10.8230089879953
LDLRAP1	-0.694436207120352	3.86257700927217	-11.3450449514852	3.238649635304e-09	2.66194635945224e-08	10.8180041052977
CREB5	-2.81315107544992	-0.610450866075674	-10.8176147838492	6.51060402042749e-09	4.84619656529215e-08	10.8174725129326
MTMR4	0.900616484125194	4.47710948399996	11.410398484364	2.97549046117362e-09	2.47572361672407e-08	10.8161537327155
NOTCH1	0.740606244096111	5.57738646823418	11.5157062121369	2.59776694838994e-09	2.20569974382778e-08	10.8082681375852
SETD7	0.78487157395936	7.66533629852888	11.5945913402396	2.34808487657978e-09	2.02581416700893e-08	10.8054474797589
AP3M2	0.89387023398736	3.06724454148954	11.1978957765769	3.92507356748331e-09	3.13396401925453e-08	10.8036491377205
LAPTM5	1.94095697931106	0.438923254122703	10.8056072993359	6.61693966256145e-09	4.91396645651227e-08	10.7965417441857
EPC1	0.640449507307204	4.69565081027266	11.4094366879185	2.97919558875121e-09	2.4772030590813e-08	10.7936382823983
PHYKPL	-0.552338602483981	5.00854819530445	-11.454921178325	2.80917982665856e-09	2.36026187396704e-08	10.7901604379889
EFNB2	-4.23562999545613	-1.99106808210254	-10.9077677199726	5.7674801102138e-09	4.37151868023576e-08	10.7870879543539
FAM3C	-0.778749239556507	3.82623587439006	-11.3291335818158	3.30635945910803e-09	2.70893886850438e-08	10.7789719820199
HYI	0.762066182001657	5.20308788308207	11.4697120392216	2.75612067202937e-09	2.32119610590802e-08	10.7777809192328
ELP2	0.460775242225992	6.16919064572254	11.5306628798682	2.54836150672175e-09	2.16948259396742e-08	10.7751119885742
LRIG1	-0.723731275922663	5.74269084816052	-11.5544692832169	2.47175450118964e-09	2.11406547656639e-08	10.7742614821192
LOC105375440	-3.4193251007859	-1.8550898328725	-10.8898696657945	5.90757257913266e-09	4.45668107422243e-08	10.7693490542624
MAP7D1	-0.441310255540985	7.45377316352165	-11.5645192179693	2.44014650286677e-09	2.09539634564812e-08	10.7630365482846
ZNF33A	0.802115927684507	3.75009639247505	11.2512415551614	3.66002278041785e-09	2.95352120792664e-08	10.7600118616937
ELK3	-1.11531135361489	4.43358383047977	-11.3817652634041	3.08790243841369e-09	2.55706929939586e-08	10.7532570223502
LIN7A	0.834176175595053	3.78286563014311	11.2701836679214	3.57050115347067e-09	2.89399699419076e-08	10.7500701789578
GK5	0.887619460855553	4.55556441540186	11.3725481839054	3.1250328350103e-09	2.58342746585578e-08	10.7480714410174
PDHA1	-0.604968642470929	7.34742619029061	-11.5399133202697	2.5183013723921e-09	2.14955986861888e-08	10.7356263204614
GPR176	-0.705318016774561	3.70610858470282	-11.2954036645655	3.45487374305205e-09	2.81091151689456e-08	10.7350693975158
TMEM184B	-0.524955259421158	6.35905845167886	-11.5241707707751	2.56968379379038e-09	2.1832971030519e-08	10.7340199910835
KRT14	1.2605338338787	3.22570809170767	11.0515441880897	4.76138424434136e-09	3.69165225940942e-08	10.7339540396483
GFOD2	-0.622536086713335	3.99676700658725	-11.31073995482	3.38649474081393e-09	2.75876995520679e-08	10.7314764261927
VKORC1L1	0.480437713869977	9.72490597857503	11.5394051453026	2.51994299650615e-09	2.14955986861888e-08	10.716532986965
CYB561	-1.10875846200465	2.01253277884752	-11.0617744446976	4.69722633214698e-09	3.6485102416767e-08	10.7124864280471
RP1	-1.71753903188764	1.19349530215284	-10.8347230536836	6.36219364949499e-09	4.74121735444974e-08	10.7115698783762
SPIRE1	0.532661289913391	6.08005288926754	11.4785487171193	2.72492561395372e-09	2.29999466627545e-08	10.7113771765168
SAT2	0.67609928439862	5.66259774493835	11.4419758210953	2.85650177433289e-09	2.3906465044954e-08	10.7095122431513
SHISA4	-1.0887061576358	2.40986167522917	-11.0670242096825	4.6646570294538e-09	3.62540302984453e-08	10.7041110647968
PHLDA1	-1.6019061932509	4.68969058868872	-11.3889313861479	3.05935539661125e-09	2.53729120151211e-08	10.6911573406575
LIPE-AS1	1.19978174848025	2.59896579844304	11.0122927191049	5.01623648908655e-09	3.86824955412163e-08	10.6901329589608
LOC101930071	1.19978174848025	2.59896579844304	11.0122927191049	5.01623648908655e-09	3.86824955412163e-08	10.6901329589608
BTG2	-0.82805718987487	3.02068864284619	-11.1639556014534	4.10416823073985e-09	3.24871198313798e-08	10.68912089811
SEC24C	0.461418489927606	6.77174160766752	11.4870132088615	2.69539307747588e-09	2.28105846023386e-08	10.6819531731846
SLC22A18	1.34497736396923	2.65806339804645	10.9420730617866	5.50864934769117e-09	4.20508832331176e-08	10.6815778600091
DCAF11	0.506491078273571	5.46067154370187	11.4078875356474	2.98517360823376e-09	2.48056927820589e-08	10.6791310539021
KIF3C	-1.20666581133038	1.63461943413785	-10.9408659325811	5.51754632270305e-09	4.206883628609e-08	10.6749990506579
HSPA4L	0.714614891616095	4.94388624197438	11.3600850668944	3.17598921041242e-09	2.62278786062768e-08	10.6706124442014
YARS1	0.446619893048724	7.48070383988299	11.4904356319732	2.68354817526549e-09	2.27253042114874e-08	10.6651950003083
C1QTNF6	0.975693455334109	3.36950134743114	11.102764622905	4.44914994543723e-09	3.48106041074836e-08	10.6646925782392
KIAA1549	-3.69778718754253	-1.76785881425187	-10.8107630789494	6.57105897861194e-09	4.88271463410731e-08	10.6622942921844
USP33	-0.547714873572812	6.85014595433211	-11.4726027821211	2.74587463125005e-09	2.31615606198946e-08	10.6506366238949
EFHD1	-3.67793216263392	-2.39762015184485	-10.8014330928068	6.65433242112391e-09	4.93888240609399e-08	10.6486309237876
SH3RF1	-0.749135833501145	4.41286708666341	-11.3107656587412	3.38638134032816e-09	2.75876995520679e-08	10.6402104619373
MPV17L2	0.716541969540535	3.72126212148636	11.1563519056245	4.1454588341985e-09	3.27735998238756e-08	10.6341153962063
PLPPR4	-2.98628597211315	-1.65560850901057	-10.6783053763206	7.86359934180483e-09	5.72080189807024e-08	10.6311311871141
ADAT2	0.825411107842019	3.40227103733461	11.0883979119515	4.53449028334775e-09	3.54136528508112e-08	10.627802062424
GLCCI1	-1.20854261926259	2.75486245910636	-11.0215769724294	4.95468597415356e-09	3.83227967495451e-08	10.6262003030397
ARHGEF3	-3.49826569952001	-1.72044745821868	-10.7664296499938	6.97678630915016e-09	5.1425795873925e-08	10.6237912898769
CPB1	-3.49522845074836	-1.75952031484955	-10.85156331103	6.21958231397397e-09	4.65382599802883e-08	10.6073957521938
TOM1L2	-0.621864366951665	6.26346878608448	-11.4185172882613	2.94440714975826e-09	2.45144779210767e-08	10.5985851701146
RBM38	-0.818160757553305	5.07834284074563	-11.316531310141	3.36104524579727e-09	2.74499597425183e-08	10.5973344591345
ADRA1A	-2.3927123177742	-0.122230379925185	-10.8404197901167	6.31356955650843e-09	4.71317866718443e-08	10.5972402838986
HOXB6	0.647686557537074	6.18704321909742	11.3962340942758	3.03055008263545e-09	2.5166486635839e-08	10.596125318046
CD40	-5.26803626889528	-3.35532203253626	-11.109137970871	4.4118344447841e-09	3.45607140692868e-08	10.5942310018966
PTRHD1	-1.12181103370239	2.9995822528499	-11.046371356483	4.79417568972928e-09	3.71259810189577e-08	10.5892649633374
CMTM3	-0.644780938954744	4.94552983337146	-11.3118842590678	3.3814501749485e-09	2.75876995520679e-08	10.5864260187199
GABARAP	0.720742154479136	5.36659395526985	11.323914688605	3.32889154825777e-09	2.72566247470406e-08	10.5856998765799
CALU	-0.524457504428314	7.9315332750659	-11.4359613091597	2.87877293376518e-09	2.40546804566378e-08	10.5828849886799
IL11	-4.42250094104821	-2.00923712936428	-10.8384288299387	6.3305186392976e-09	4.7230886307702e-08	10.5809389598382
VWCE	-1.10527097047821	1.65913948799098	-10.8654035250416	6.10489669859932e-09	4.59206828908685e-08	10.5733479980042
TMEM14C	0.549522372868612	6.3439029910688	11.3814485752276	3.08917045660192e-09	2.55706929939586e-08	10.5640226549587
EFNA1	-1.54704402252418	1.53121623636824	-10.8680258252779	6.08341924963325e-09	4.57859218114962e-08	10.5606055059611
NOD1	0.722137217902056	3.90143783648609	11.1381561141007	4.24605414496682e-09	3.34454816382037e-08	10.5549398384386
ZNF469	-1.44818054753172	3.47798420690005	-11.2152727265427	3.83658282707069e-09	3.0690275197258e-08	10.5541379581126
SNPH	-0.841504808388094	3.29888737156432	-11.0809081255792	4.57966261143466e-09	3.57447254826913e-08	10.5479668433052
TFPI	-1.19351067884275	4.11044378460078	-11.1940280256982	3.94506067782507e-09	3.14406416698334e-08	10.5439752635604
PITPNC1	0.518892546801501	4.70338609854547	11.2632214073882	3.60313420046976e-09	2.91493330063177e-08	10.5210014196275
SYBU	-1.79977358588749	-0.277734356873529	-10.6446254905518	8.23319600042009e-09	5.94928243875212e-08	10.5190691689711
ACADM	-0.557850632849748	7.34722006061005	-11.3802475152839	3.09398448259089e-09	2.55940608260656e-08	10.516285874468
CYP4V2	0.67389335803683	4.28824734159422	11.1358792195882	4.25882172660018e-09	3.35255072231754e-08	10.5148158465382
SH3BGRL2	-2.19694247701077	0.0921766429015553	-10.6287987062682	8.4131480964692e-09	6.06567688054467e-08	10.5134755756662
TMEM254	0.663808690315724	4.12828330825439	11.1301455255196	4.29115256688341e-09	3.37400469819307e-08	10.5112461958739
TIMM23	0.518507243565916	6.42185661739523	11.3428714742804	3.24781195164471e-09	2.66777141459379e-08	10.5089175000486
PCOLCE2	-0.49610333594397	5.79806245596994	-11.34147938837	3.25369464480265e-09	2.66919238410581e-08	10.5028477163929
ATE1	0.703547531348454	4.80127000874622	11.1961565665605	3.93404793632834e-09	3.13917977787094e-08	10.4985440927344
ZIK1	-1.22442910472342	1.0186510284241	-10.7960527321997	6.7028583701133e-09	4.96971932098209e-08	10.4949030754722
HAND2-AS1	2.31196306507904	1.26608690110737	10.6009540003981	8.73986460624987e-09	6.25910637957338e-08	10.4945556742899
TAF15	0.45359862356831	6.66118890855884	11.3417701301814	3.25246509805088e-09	2.66919238410581e-08	10.4937785788473
FBXO10	0.75508367820702	3.4132379870672	10.9885813318353	5.17711452947448e-09	3.98095674710421e-08	10.4918298215869
TRO	-3.30219576522964	-1.19656546845421	-10.601794840671	8.72980552554582e-09	6.25538740417455e-08	10.4863222074365
DNALI1	-1.88808479629111	0.0372305549488664	-10.5773289476114	9.02753782359516e-09	6.43287132607072e-08	10.4694757559697
IRS1	-0.631542435976455	7.65493193743638	-11.3486311491709	3.22359145158657e-09	2.65296210692352e-08	10.4688515982254
FASN	0.689801491011643	13.5022933689903	11.3454056146098	3.23713189162827e-09	2.66194635945224e-08	10.4669464342098
SAMD8	0.771851282244802	6.45789989420629	11.3178058473536	3.35547151950092e-09	2.74218603834611e-08	10.4654071031201
ZNF418	-4.05952013883783	-2.01881085580298	-10.6733799033012	7.91654198835712e-09	5.7528065155642e-08	10.4588996201183
COL9A3	-2.55030624987933	-0.209311802072074	-10.5471445975414	9.40965141909788e-09	6.65665251660941e-08	10.4562237803991
NGF	-1.76776479059049	0.188421396294499	-10.6804868989377	7.8402698979534e-09	5.71029289168221e-08	10.4547005899136
GPR108	0.544628824728507	5.11555431201789	11.2176496742689	3.82464274772396e-09	3.0613812280194e-08	10.4525625973744
ARL3	0.697911123320796	4.22817927506425	11.1055307044215	4.43291407864647e-09	3.47046957862365e-08	10.4421084885745
ACOT1	-0.639419237303488	5.69089977447116	-11.2688464683317	3.57674455077639e-09	2.89723069944741e-08	10.4343838330012
LINC01128	0.708209542587381	4.90066080646058	11.1656538128814	4.09500568015642e-09	3.2454561047109e-08	10.4263030309729
GSR	0.448716276748626	5.98307413675551	11.260665658654	3.6151920262647e-09	2.92284864764986e-08	10.4173202150708
PDIA5	-0.839514000716429	2.85349811609774	-10.8957806990648	5.86091344878699e-09	4.42927938766354e-08	10.4048463740522
ZNF660	-2.81377673584263	-2.20354193728179	-10.5198369052101	9.77002172489306e-09	6.88939271933627e-08	10.4029039378187
BVES	0.742159890014436	3.25551906502318	10.9575369417957	5.39600159985498e-09	4.13382601705219e-08	10.3899752076673
NTPCR	0.650723937531088	4.6037088855127	11.0980520221398	4.47695553404086e-09	3.50068512105202e-08	10.3851963540258
UAP1L1	0.593263870354714	5.10244615363356	11.1544255463922	4.15598890426143e-09	3.28164848674943e-08	10.3771864112537
HSPBAP1	0.817693020470188	3.02519465128519	10.8541157437886	6.19826248298137e-09	4.64598625182073e-08	10.3763196227064
ZNF334	-2.3233428646985	-1.45142655807272	-10.4974503506216	1.00762754037104e-08	7.08591467804688e-08	10.3732386929426
VCP	-0.400123754332995	7.78819043383026	-11.2785756240262	3.53158017003993e-09	2.86787511597368e-08	10.3708469035702
ATXN3	0.726250768050106	3.97661713411584	11.0189474633583	4.97203733059336e-09	3.84338784634862e-08	10.3637160358737
CD9	-0.921380762121319	2.08653097274127	-10.9145535736938	5.71528375982941e-09	4.33963217558223e-08	10.3600800715321
FADS3	0.460528325732734	7.82012282474276	11.2701880667474	3.57048063426249e-09	2.89399699419076e-08	10.3600646188449
ATL3	0.606174690811364	6.40865330382969	11.2240197549937	3.79283660149006e-09	3.04160414922986e-08	10.3531015268822
LAIR1	1.24798564388593	4.93646918745236	11.1446198022875	4.21002845081685e-09	3.32024022915648e-08	10.3518137168056
NEK3	1.14621349329464	1.86883431010518	10.6481537760724	8.19363397586934e-09	5.92402501461194e-08	10.3514361660523
SDC3	0.479012325654216	6.9516717147397	11.2527974547303	3.65258115214248e-09	2.94936750695927e-08	10.3508883261057
LOC112268269	-0.80639129118871	3.4313228795839	-10.9471231166809	5.47159206998997e-09	4.18176670985262e-08	10.3459623576108
NMB	-0.913391886528576	4.91077584775354	-11.1263577413544	4.31265260589285e-09	3.38870105432473e-08	10.3445608047685
CSF2RA	0.760894974456591	3.50112383741214	10.9465026818705	5.47613064218835e-09	4.18274862776775e-08	10.3445302422467
RNF187	0.537751905689305	6.98320489778113	11.2414487196113	3.70722843011092e-09	2.98225415951664e-08	10.3390032464591
SREBF1	0.587054298169367	9.71532760765097	11.2600072198445	3.61830536952134e-09	2.92352706003751e-08	10.3364865123986
ESR1	-5.47029039841158	-3.36095166885368	-10.8516812989693	6.21859509056131e-09	4.65382599802883e-08	10.3359186977464
EXOC4	0.54681503487021	5.60147730216775	11.1647701171476	4.09977089166541e-09	3.24723073397158e-08	10.3345732696661
CDKN1B	0.661899754894356	4.80459608552127	11.0781301132892	4.59653758646213e-09	3.58329233923412e-08	10.3298354415872
DRAM2	0.571989334491932	6.37129416838973	11.2144387514768	3.84078141678123e-09	3.0704754423335e-08	10.3293404555089
LINC02609	1.08531564685384	2.6740936070757	10.7092555727356	7.53933766631376e-09	5.50984569075972e-08	10.3274066605502
NSD2	0.692845581814623	6.17032586250671	11.19470674502	3.94154556759145e-09	3.14321143122755e-08	10.319623576712
SLC9A9	0.767927923131512	3.12853020015921	10.8457582323176	6.26835862218744e-09	4.68759453683651e-08	10.3124960675646
HMGCR	-0.752860508376081	7.70638756067277	-11.227956019002	3.77332197905329e-09	3.02973479329982e-08	10.3024129058136
LARP4B	0.58800157169896	6.12690180736009	11.1803389288464	4.01666622111479e-09	3.19518838319496e-08	10.3021537684422
ZNF664	0.559518132572714	8.73729106090657	11.2224114352807	3.80084064934712e-09	3.04612260270307e-08	10.2861807045159
ZNF485	1.42874544624053	1.82780464482584	10.5556285490222	9.30056065803154e-09	6.59088794151022e-08	10.2844498696565
SELENON	-0.627106762446591	5.30216088098125	-11.1165918312274	4.36861031381086e-09	3.42638716193036e-08	10.2816293534237
PM20D2	-1.8043929731241	0.0398386217566709	-10.4446054224693	1.08399675490579e-08	7.57736720191081e-08	10.2769337726209
PCDHGA3	-3.18128844843654	-1.02954817371236	-10.4162791059367	1.12741761739531e-08	7.84845600080242e-08	10.2599623609327
EMP1	-1.16058092654984	5.90193540681742	-11.1721192988519	4.0603183646055e-09	3.22613378623724e-08	10.2587635454686
MC5R	-2.65932556610414	-1.43578283220611	-10.4157328110317	1.12827278798e-08	7.84845600080242e-08	10.257961644627
ZNF436-AS1	1.00911731330142	2.24265486547511	10.6118089717182	8.61093735427921e-09	6.17709819694527e-08	10.2562600442208
FBN1	-1.29979589495515	7.07500662884025	-11.1881301286165	3.97574543048565e-09	3.16655560773811e-08	10.2515496006167
SLC7A8	1.02751167306693	6.07010955516364	11.1301151508266	4.29132452862362e-09	3.37400469819307e-08	10.2513218683779
INSR	0.692546999970986	6.45882433237159	11.1610775873905	4.11974563396379e-09	3.25903569997566e-08	10.2474059795659
AGPAT4	-1.54727198323051	1.5057627508696	-10.6168730582243	8.55147599600584e-09	6.14816688639011e-08	10.2462785914581
PGPEP1	0.708337777304661	4.63847867569207	11.0000679770287	5.09851161419131e-09	3.929338537196e-08	10.2452626944877
ATP6	0.559404550254161	13.2945533038388	11.1838010194702	3.99842820704445e-09	3.18264982052981e-08	10.2428670028323
BAIAP2-DT	-0.865868147158761	2.17886974447257	-10.7371027982335	7.25960459926536e-09	5.33269812134607e-08	10.2326711227361
STX12	0.625719978905578	6.74057590645106	11.1493791229726	4.18370796668132e-09	3.30150803632218e-08	10.2238817483911
CNKSR3	-0.950819110759009	2.02815793969764	-10.7346438736938	7.28385969313797e-09	5.34440732621511e-08	10.2227769346049
HERC2P2	-1.00136797876548	2.6050127102694	-10.7359106682195	7.27135326323599e-09	5.33827790970295e-08	10.2220179394619
SUSD5	-5.69591328756479	-3.18369746897533	-10.7749814974219	6.89651703893787e-09	5.09509922618082e-08	10.2219154971951
SGCD	-1.48504615431435	1.03917574906765	-10.5777135462849	9.02277576570299e-09	6.43287132607072e-08	10.2189753328168
SPAG1	-1.7932454742997	0.188986536035227	-10.3983973214193	1.15576725033816e-08	8.00937358657522e-08	10.2178647129159
DES	-5.02575574587181	-3.03762748237461	-10.7323100191818	7.30695998585918e-09	5.35829838095948e-08	10.2161578382919
SEC31B	0.927771950555745	3.32122932456485	10.7722167230461	6.92236087548475e-09	5.10832084123746e-08	10.2149397138909
LRPPRC	0.502154823435754	8.29273261325856	11.1661728820054	4.09220938854348e-09	3.2454561047109e-08	10.2136587681394
HOXB3	0.760267447833428	3.60960653080714	10.8361434402592	6.3500332661121e-09	4.73490009488812e-08	10.2127854930376
RETSAT	0.443207190217359	10.0694320866596	11.1657985170659	4.09422593802196e-09	3.2454561047109e-08	10.2084681420191
TMEM200B	-0.730231200459088	3.81899548275221	-10.9389674005897	5.53156980311879e-09	4.2101238734259e-08	10.2030584256328
ASIC1	-1.1231003467825	1.88624300134317	-10.6711392651569	7.94075004419192e-09	5.76713795582413e-08	10.2018241251282
THNSL2	-0.930264174823253	2.65277437584506	-10.8444313672482	6.27956384143092e-09	4.69051674500839e-08	10.1964659004494
IPPK	-0.585003166107879	4.1769827888494	-10.9513746404801	5.44059789459212e-09	4.16302892470129e-08	10.1874008751434
SSTR2	-3.02025891753932	-1.5881604718951	-10.447545399165	1.07959199221271e-08	7.55479317359518e-08	10.1813228899845
XIAP	0.754012278889749	5.20416825887667	11.0139063511828	5.00548128855395e-09	3.86459231017184e-08	10.1791384676819
ZNF880	-1.14450947790215	1.8018768618085	-10.5991356074651	8.76166000740326e-09	6.27122156988691e-08	10.1702902141522
TNNT3	-4.1191326891687	-1.34258656914228	-10.387604097076	1.1732408102168e-08	8.10860785770808e-08	10.1671755233239
FAT1	-1.45986858352574	6.78384782699778	-11.1141294320497	4.38283996435133e-09	3.43545169156929e-08	10.157763635592
IP6K2	-0.5107308104485	4.90192006300909	-10.9961119073865	5.12544011929215e-09	3.94772514880171e-08	10.1571698145773
GCHFR	0.950803086412427	3.91218461286242	10.8582022402371	6.16428902858002e-09	4.62652440787042e-08	10.155904653626
ANKRD33B	-0.783574667329336	3.03579598136622	-10.96153927366	5.36724318427941e-09	4.11424634072223e-08	10.1525654984606
C12orf75	-1.33622203401965	0.989813054245912	-10.4493844692728	1.07684621810635e-08	7.53968307938843e-08	10.1470344532389
SGF29	0.954853441856403	3.00070058476258	10.6745172168515	7.90428407833109e-09	5.74714772776845e-08	10.1412093541611
PELI1	-1.20039179604595	2.44099883857587	-10.6873234856629	7.76762932691089e-09	5.66380459429606e-08	10.1404235224708
SH3BP5	-0.628150911161304	4.80461413568237	-10.9809403046648	5.23010781127352e-09	4.01631038912312e-08	10.1348118121328
KIF2C	2.00494539024137	0.528236741413523	10.3113332031205	1.30491894400559e-08	8.88963064398085e-08	10.1327986919507
TRIM35	0.404608100137693	6.89706468501047	11.0920289307809	4.51276000415003e-09	3.52653676920053e-08	10.1325697443252
AREG	-5.05767869727269	-2.2445173391322	-10.4277972860761	1.10954490394526e-08	7.73492393721061e-08	10.1242908761463
SEMA3C	-0.80484224266961	5.78486306193152	-11.0589980792302	4.71454749458422e-09	3.65754423915994e-08	10.1242300118581
UNC79	2.06742531417532	1.75735298123201	10.3878289096544	1.17287403249337e-08	8.10860785770808e-08	10.1147329708333
EXT1	-0.541218321758381	5.51533118307582	-11.0182031091468	4.97696071500275e-09	3.84488161005772e-08	10.1117047446587
AQP3	-0.658670286709444	6.12477521322002	-11.0592812111419	4.71277801841416e-09	3.65754423915994e-08	10.105120378745
PIGZ	0.641844442307918	4.0591277520787	10.8280831484692	6.41936600731081e-09	4.78105156569991e-08	10.1012679276818
LOC105372824	-0.669725272159134	7.690276873144	-11.0745080797075	4.61863794311501e-09	3.5947879000117e-08	10.0896024587336
PDXK	-0.669725272159134	7.690276873144	-11.0745080797075	4.61863794311501e-09	3.5947879000117e-08	10.0896024587336
KIAA0895L	-0.733556252506925	3.51167004450432	-10.7635706412469	7.00384034332519e-09	5.15660753799801e-08	10.0862419646582
ADAM12	0.768129414527292	8.19531166935861	11.0703766888146	4.64398287856385e-09	3.61151844548931e-08	10.082084146936
FBXL15	0.822062455577798	4.10134385722684	10.8121104895759	6.55912380287497e-09	4.87804133183592e-08	10.0777474022775
MET	0.879683559833489	4.5633533990805	10.8723875080193	6.04787170969337e-09	4.5571741399829e-08	10.0770582452096
DDAH2	-0.69496264612081	4.65811638710564	-10.9010967479265	5.81928216267163e-09	4.40299424374007e-08	10.0764364713856
DNASE2	0.790408039122799	4.40761212218695	10.8576704243577	6.16869921049389e-09	4.62652440787042e-08	10.0757389312191
PTGIS	-5.9774471155832	-2.60223035748578	-10.5152392272245	9.83211031564424e-09	6.92937379975914e-08	10.0751625395267
RWDD2A	-1.0333748054816	1.75322763412203	-10.4439678576457	1.08495446617854e-08	7.57994003408975e-08	10.0715571746894
FGF13	-5.22936656258763	-0.257856187586717	-10.3364550051439	1.25990961885586e-08	8.64716398846347e-08	10.0575215914473
PIK3IP1	0.881836388398781	2.90118801943463	10.6211124371144	8.50203044091106e-09	6.11946255979348e-08	10.0528260359979
ANKRD1	-5.70014943060802	-2.6533124780768	-10.5675177104396	9.14991802229437e-09	6.5056524433957e-08	10.042313955145
SP9	-4.95222023399449	-3.93071332514243	-10.6539487796458	8.12908917310278e-09	5.8839775518151e-08	10.0328204304557
HEPACAM	-2.70303167018684	0.972038222775792	-10.2409729395799	1.4402135243787e-08	9.66785632161263e-08	10.0282116954111
PSPC1	-0.552455694439291	5.01536621644868	-10.9053244311463	5.78639639815588e-09	4.38327199164961e-08	10.0204860416191
CALML6	1.60859501435129	0.540847821781028	10.2443436593153	1.43340664012718e-08	9.6345310268689e-08	10.0192363230493
SLC8B1	0.722266255815107	3.30050211477556	10.6670391772237	7.98524968737023e-09	5.79371873393323e-08	10.0067264044023
STMN2	-6.60969665395604	-3.76651423544692	-10.5537033992177	9.32519789893739e-09	6.60470628048706e-08	10.0015847611329
SIDT2	0.529602446775225	5.8318270050157	10.9324001757752	5.58036861106123e-09	4.24220215820178e-08	9.99797102853642
PTAR1	0.888336118901616	5.88731478063151	10.9389604338423	5.53162133194581e-09	4.2101238734259e-08	9.99662349219227
UBTF	0.430054739298851	6.82772428118941	10.9884709449638	5.17787606468941e-09	3.98095674710421e-08	9.9952653423152
DZIP1	-0.775452299333701	3.7489304944743	-10.725446515724	7.37534224552977e-09	5.40228060206753e-08	9.99498374680543
F2R	-0.960709453849791	2.72212085379275	-10.6070315063081	8.66743219383988e-09	6.21415732581214e-08	9.99437944158625
C11orf1	0.783808121319581	3.93417847821033	10.7193291187126	7.43685866701665e-09	5.44423793647489e-08	9.99401938355955
CEBPD	0.831426953058205	4.5046121643438	10.792907160909	6.73140096633585e-09	4.98744434710359e-08	9.97442654807905
SNHG6	0.777734225232153	4.99654063332975	10.8579111457253	6.16670257256106e-09	4.62652440787042e-08	9.97286544427688
TRIM67	-5.03660987039696	-3.50422359954554	-10.5623022681973	9.21568216615772e-09	6.54155683301808e-08	9.97088772925537
NUMA1	0.69034679200348	7.42336594558996	10.9813141575385	5.2275017643087e-09	4.01631038912312e-08	9.96834008846254
LINC02289	2.07095388641732	0.824841170155345	10.2062351758288	1.51237699960434e-08	1.01152998594765e-07	9.96419959395693
CCND2	-1.16266542751792	2.8585341594193	-10.5741871115111	9.06653887437488e-09	6.45350815227514e-08	9.96237613514661
BMS1	0.423806073911945	5.81076527612313	10.9088442320612	5.75916627177773e-09	4.36779247337479e-08	9.95612482657711
SMG5	-0.420692583708881	6.48516140197663	-10.9516104335052	5.43888435088326e-09	4.16302892470129e-08	9.94913484671511
AMPH	0.658172683681313	3.40434194531376	10.6405626566327	8.27900095686027e-09	5.97841072492076e-08	9.94605656284007
EFEMP2	-0.792444213286644	4.10461342000995	-10.7588382983394	7.04886415810581e-09	5.18678584730682e-08	9.94372169951079
CAPG	-0.643093137698623	5.10584139122914	-10.8639746484393	6.11663322170466e-09	4.59820585175517e-08	9.94284855865952
IDH2	-0.562057425553677	5.27221060856775	-10.8935269576645	5.87865758037186e-09	4.44007891866511e-08	9.94250374537638
SMARCD2	0.414218909006905	6.42669976379055	10.9364827669831	5.54997922568716e-09	4.22159662403601e-08	9.94116994999418
DHRS4-AS1	0.565970948425085	4.35626167082286	10.7301754044187	7.32815573740576e-09	5.37077776535639e-08	9.92624669155634
DDX60	1.82827082871383	0.425549547977691	10.1829257695013	1.56292402415601e-08	1.0393889462248e-07	9.92534318050617
ZFAND4	0.794570127847682	2.66346001556555	10.4856715168228	1.02414526661181e-08	7.18242629694207e-08	9.91537888439774
FAM102B	-0.880210574504438	3.34380596956328	-10.611873428644	8.6101777880795e-09	6.17709819694527e-08	9.90709939583758
UNKL	0.751446055966977	4.53739118896688	10.755318317861	7.08255098971766e-09	5.20859227533298e-08	9.9024317554398
LARP6	0.603927930867483	6.1816904335308	10.8914735848298	5.89487340936123e-09	4.44971213607391e-08	9.8984454995258
WARS1	0.387779829354515	6.75221304513807	10.9186436668807	5.68406342970126e-09	4.31847726884218e-08	9.89753088849719
CORO1C	-0.405439428617951	8.29328894093704	-10.9400793321176	5.52335198969568e-09	4.20881386055352e-08	9.89707819183411
LDHA	-0.492320084477027	10.0486776956598	-10.9414759318916	5.5130485198818e-09	4.20594888564276e-08	9.89540071367299
DYNLL1	-0.789889745435777	6.33036259605837	-10.9016172265629	5.81522293119719e-09	4.40251418024381e-08	9.88813100526461
ZFP3	-4.40752784070685	-2.03203989098626	-10.1700198413729	1.59167214839231e-08	1.05388127843963e-07	9.88471341417357
ID1	1.08908716126298	2.11130333128993	10.3527093267984	1.23166011885884e-08	8.47137015940629e-08	9.86364130123815
CABYR	-1.39688993128964	1.12183581849792	-10.2776969555938	1.36784796791465e-08	9.26432330218271e-08	9.85849851136917
ZFP92	-3.53945335957607	-1.9809094138371	-10.1154209383568	1.71958623713328e-08	1.13012684449633e-07	9.85231730283221
GTPBP6	-0.550651417599938	5.90069325511948	-10.8446742171749	6.27751142712794e-09	4.69051674500839e-08	9.85094370842198
ORAI2	-0.765209697924365	4.19365311983213	-10.6811293341756	7.83341351672145e-09	5.7085334896516e-08	9.84803164350622
FLNA	-0.723107186214754	7.43882315990633	-10.900247804419	5.82590950513292e-09	4.40541568755786e-08	9.84657835255288
KIZ	0.674741812556475	4.09282064837685	10.6784148883981	7.86242646763946e-09	5.72080189807024e-08	9.84643253871008
DNAJB4	-0.724006739726708	4.78698689382688	-10.7812134825442	6.83863504131647e-09	5.06106237513663e-08	9.83176003424546
ANXA11	0.402712067119663	6.94949442666079	10.8700323348832	6.06703903718406e-09	4.5689388882836e-08	9.82660121854882
CCSAP	0.755006911689465	3.90504923472675	10.5893422961528	8.88003099971935e-09	6.35240948811309e-08	9.82596683715092
CPXM1	-3.84981306265973	-0.383283083539184	-10.0853927241801	1.79450236794633e-08	1.17336357782045e-07	9.81202588420202
TFAM	0.485578967364997	5.8029001838023	10.7959694898493	6.70361205957444e-09	4.96971932098209e-08	9.81056018958306
PPL	-2.21211404576135	0.17751159923035	-10.2673084893324	1.3879223759061e-08	9.3687168179436e-08	9.81015692403452
TMED5	-0.513171803576403	7.48783880940702	-10.8531729237653	6.20612864857301e-09	4.64917154879989e-08	9.78339675731969
DGKE	1.1620382017854	2.12311763874301	10.2680111151765	1.38655491829602e-08	9.36634969768542e-08	9.78072892719107
SEMA3B	-1.23661144224664	1.42138168587456	-10.2517673689963	1.41853412482655e-08	9.55225572270577e-08	9.77743972699594
CADPS2	1.3997726509922	1.82889410778576	10.1733497096443	1.58420199465336e-08	1.05082129211914e-07	9.77599005743271
LIN52	0.774362972605465	3.60457631196362	10.522058276795	9.74017151020913e-09	6.87211332402516e-08	9.77392323992128
PLXNA4	-1.05551063708675	5.15812514334846	-10.7730163941446	6.91487545749754e-09	5.10572797278179e-08	9.75407964514245
REEP6	0.783623294233181	6.20607993374568	10.7647189150333	6.99296129180705e-09	5.15154827542577e-08	9.75383570714708
ZBTB16	0.852423309997222	4.31643900754106	10.6962769659506	7.67356575569106e-09	5.60475498803458e-08	9.75323452826629
DUSP1	-1.1094643746669	5.56612802654205	-10.7854610130403	6.79947761667915e-09	5.03498184115268e-08	9.74498561112506
ICA1	-1.05874197113603	4.33068668206576	-10.5868449049832	8.91048524722837e-09	6.36651772454432e-08	9.72482677446598
RGL3	-2.62514186960187	0.88245233146581	-10.0351999329922	1.92748800114542e-08	1.2526723081256e-07	9.72246870812971
PABPC1L	0.949267780810177	2.29703882848419	10.3271591572923	1.27637111341039e-08	8.73682143923886e-08	9.72104904458631
PLIN1	0.425085323541262	11.2546798275934	10.8119013225631	6.56097507798079e-09	4.87804133183592e-08	9.71681084892514
MBLAC2	0.933526584861808	3.29188681531391	10.3993228907876	1.15428161009402e-08	8.00755543240008e-08	9.71615501788055
PTGER2	-1.38889109737688	2.45088501075962	-10.4221285104479	1.11830357487674e-08	7.79175742820622e-08	9.71474398656753
IGF2	-6.3497161291472	-3.85095847892658	-10.3241172589673	1.28180684249283e-08	8.76003559821658e-08	9.71355489974234
PDZD4	-4.81208910976626	-2.78555456212097	-10.3099174410561	1.30750530507389e-08	8.90253214868902e-08	9.71179529824899
PHF7	0.895867726349929	3.27463855736693	10.4310555614454	1.10454331843785e-08	7.70841713274624e-08	9.71154059372104
ADAMTS3	-6.2894353281253	-2.7890399570497	-10.2833148649326	1.35711950364572e-08	9.20135612835745e-08	9.71034087001836
BMP6	-3.84817238717035	-0.984107293681557	-10.0071562183869	2.00626540292036e-08	1.29819225264203e-07	9.70679860422949
EHD1	-0.451694445865142	6.38803725274057	-10.7762298299031	6.88488149876867e-09	5.09235625239766e-08	9.70026283684203
PLCD4	-1.96065512836852	0.0826533446998621	-9.99925804506825	2.02905777606759e-08	1.30875753694676e-07	9.68980286012399
F2RL1	-5.76753680534391	-3.44869482954511	-10.3134734349884	1.30101930872322e-08	8.87246854834852e-08	9.68968199659651
CRACR2B	-1.26994343906322	2.49787241206443	-10.4288553199487	1.10791817171292e-08	7.72777433389563e-08	9.68922320029383
CDC14B	0.801801311886868	5.20766139220159	10.6669369107426	7.98636296890679e-09	5.79371873393323e-08	9.68217503598696
CC2D2A	0.756927845459218	3.32649279201217	10.4158712956706	1.12805593944329e-08	7.84845600080242e-08	9.68008004038208
SIGMAR1	0.438720774993796	7.00878192311893	10.7673644347413	6.96796457004523e-09	5.13902378358757e-08	9.67837963582376
LINC01960	-4.08982349764488	-2.57783883737388	-10.1410654503782	1.65821057785259e-08	1.09314343478436e-07	9.67747491531198
GLRB	0.852776798362556	3.00592953693416	10.3727366905433	1.19776657227938e-08	8.25591918855307e-08	9.66970759532305
NAP1L1	0.498616907641153	8.08061243646507	10.7751419309326	6.89502050128643e-09	5.09509922618082e-08	9.66772073593888
UBAC2	0.48617135600277	5.9190026737407	10.6943509834212	7.69369807709033e-09	5.6162685281656e-08	9.65173554055629
FOXF2	0.939064391632302	3.3036187116768	10.3837725358967	1.17951052053412e-08	8.1475592377572e-08	9.64931552201866
WAC	0.484756554092415	7.0364148261481	10.7442028917266	7.19004443879814e-09	5.28462099832762e-08	9.6414736594984
F10	-4.64257795768922	-3.23688104601719	-10.32254288097	1.2846297391488e-08	8.77000281293568e-08	9.63963810645927
OSBPL9	-0.467032475459579	4.99526427929839	-10.6402260552673	8.28280785770818e-09	5.97841072492076e-08	9.63867337118498
DDIT3	0.673682017827912	4.51721841486737	10.5468027119952	9.41407567109756e-09	6.65665251660941e-08	9.62791265129717
SFR1	0.913693502394733	2.02910367904011	10.1711568844717	1.58911717466785e-08	1.05299491135852e-07	9.62282167088764
DOK5	-0.750729252745969	3.01983697689376	-10.3809668367496	1.18412392672047e-08	8.17503387647242e-08	9.62142763128371
FBLL1	-4.66209306902123	-3.23142978453992	-10.2522509602133	1.41757095503566e-08	9.55077286529528e-08	9.6062244236345
TOB2	0.617550890117951	7.22066157985052	10.7184258594693	7.44598747840344e-09	5.44781838559341e-08	9.60218637789702
ABHD14B	0.474001303186575	6.36039898461259	10.6875326745963	7.76541783771135e-09	5.66380459429606e-08	9.59737852761836
ARHGEF6	0.543210764048271	5.86770795810548	10.6639645661608	8.01879163068617e-09	5.81068581806487e-08	9.59501308431576
ACAT1	0.473007210013862	7.53186914087571	10.7173417606465	7.45695952325909e-09	5.45274258654697e-08	9.59444236243416
NKX3-1	-1.65716916525716	0.140937938909283	-9.96120777428409	2.14274065201541e-08	1.37449755896498e-07	9.59054380050791
GSTA1	-3.37307262424652	-2.20993690379779	-9.93839270398982	2.21409932372887e-08	1.41321980171473e-07	9.58860319657555
RHOT1	0.540623750390855	6.05182790248575	10.6579143185723	8.0852294710046e-09	5.85552816055009e-08	9.58377367931617
BDKRB2	-2.60962058438533	-1.39884922943647	-9.90950678627172	2.30804699301658e-08	1.46469916250699e-07	9.56955193186643
ADAMTS7	-0.67597879875993	2.45147230071678	-10.4022773183698	1.14955285569131e-08	7.98352347915275e-08	9.56660427703822
ASIC3	0.982442968171497	2.22202632844508	10.1441339663336	1.65102244660666e-08	1.0895222562181e-07	9.5658036047785
RET	-2.92065005287598	-1.05444240574337	-9.9047613686795	2.32387729555991e-08	1.47304943956719e-07	9.5591356671573
MOGAT1	-1.44774986119826	1.03979951861914	-10.0423921864766	1.90781290156618e-08	1.24176885314599e-07	9.55414518770758
LOXL2	-0.518447329156386	6.45977119171512	-10.6656550691391	8.00033106772556e-09	5.80057844758105e-08	9.54576143272858
TUSC3	-0.743275590126181	3.02683831209518	-10.2755851871503	1.37190382583172e-08	9.28503511278154e-08	9.54313631364214
HVCN1	-5.14457436864089	-3.39360682898215	-10.199578466027	1.5266344330541e-08	1.02000445098287e-07	9.53611314384876
CLCN7	0.408996926912224	6.35706181505299	10.6493758543431	8.17997772248643e-09	5.91747966362201e-08	9.53226175283682
UBE2N	-0.480217355621417	5.85433187311447	-10.628105919748	8.42111908757218e-09	6.06802050844957e-08	9.53157746346024
ING5	0.405212874846931	5.47725661125573	10.586507298994	8.91461058279251e-09	6.36651772454432e-08	9.52626014917371
THEMIS2	0.672611320914685	4.80722362357249	10.5278103961305	9.66332110205413e-09	6.82163606627709e-08	9.52499732306611
LOC105374836	-0.57669025758384	4.54651764764951	-10.4929872573444	1.01385301240477e-08	7.11801227442018e-08	9.52472844228763
TRABD2A	-0.57669025758384	4.54651764764951	-10.4929872573444	1.01385301240477e-08	7.11801227442018e-08	9.52472844228763
CBR1	0.509439807247227	6.50664217091954	10.6271158918027	8.43252384412823e-09	6.0728343986705e-08	9.50229709434258
FBXO30-DT	1.37459831774198	1.89546780312718	10.0373025115151	1.92171422561033e-08	1.25018402683304e-07	9.50003036638736
PRELP	-1.76117437851255	2.47463692410799	-10.3029342116902	1.32034162139296e-08	8.98041880582354e-08	9.49720571759916
SAFB2	-0.499108468429526	5.31001624322371	-10.5642821245325	9.19065878392588e-09	6.5273988214015e-08	9.4926149026527
PJA1	-0.554759750742411	5.14960428726177	-10.5372529213488	9.53854563302815e-09	6.74095679563369e-08	9.48226739482917
PARP10	0.589119704117488	5.56705222438484	10.5744805634442	9.06288862600309e-09	6.45350815227514e-08	9.48189936278045
MARCHF5	0.480488948533742	6.00079237954665	10.5812091078725	8.97961510511731e-09	6.40582420512114e-08	9.4797527951405
ALDOA	-0.498282844397117	7.04747507063535	-10.6337801281407	8.3560666481474e-09	6.02790329752721e-08	9.47713602687657
ZNF154	-3.39577326239367	-1.59843713640469	-9.84074108956577	2.54896200990635e-08	1.59994661315167e-07	9.47504239463209
SLC25A23	0.506208679261486	5.7050390894028	10.5602007339636	9.24232188249088e-09	6.55684590504527e-08	9.4715271115136
HCG11	0.758850730399506	4.39775821611148	10.4079662327118	1.14050468485871e-08	7.9249663372209e-08	9.47060891833902
TNS2	0.492544838696999	6.93915958853439	10.6150047278723	8.57336305284081e-09	6.16045735294962e-08	9.46332233723071
CCT2	-0.515113354465193	7.05499886406234	-10.6188176781905	8.52875766150874e-09	6.13526467480106e-08	9.45744715390413
PML	0.474533668507355	5.07911894620525	10.5004739508873	1.00343284831923e-08	7.06027874392105e-08	9.448755080276
MMP14	0.519855634237003	7.80660422132824	10.6130770964222	8.59600660281579e-09	6.17327736755291e-08	9.44064212439923
RRAS2	-0.50632788141399	5.92776774018923	-10.570844250433	9.10823007682687e-09	6.47959588475979e-08	9.42820510245419
INF2	0.394510853080202	6.85359992192695	10.5840270607209	8.94497923899551e-09	6.38465897375276e-08	9.42174287991749
SLFN11	-1.13808459993447	3.51738702585438	-10.3033259591305	1.31961802786518e-08	8.98024867559918e-08	9.41789810390308
EMC3	0.47758369208773	6.95002972100032	10.5865705959471	8.91383698027838e-09	6.36651772454432e-08	9.41701344565021
GBP3	-0.957330011814344	2.669856670428	-10.1794890265782	1.57052567003274e-08	1.04390421345765e-07	9.40739976980248
CDK2AP1	-0.561463614667577	5.47668607131838	-10.5047060726008	9.97592383236992e-09	7.02687675973235e-08	9.40517191135494
STK39	0.474698438303775	6.5120039839647	10.5647310661734	9.18499456560805e-09	6.52698204206144e-08	9.40096749523317
CXCL3	-2.32701315535686	0.379075857608403	-9.85433459672195	2.49932292351121e-08	1.57262830062343e-07	9.40071637909841
VDR	-0.976155635996001	3.05133021603266	-10.1854497969017	1.55736583934853e-08	1.0367652959516e-07	9.39790110455511
CAND2	-2.3652290828012	-1.22629777388053	-9.79162549929206	2.73712672414898e-08	1.70391109147386e-07	9.39642855060753
MAPK8IP1	-1.07760567263378	2.32228694042132	-10.1417273430572	1.65665728681788e-08	1.09267980615925e-07	9.38902712143864
TMEM104	-0.487927137619558	6.03945061799973	-10.535818558844	9.55738987107541e-09	6.7505630105865e-08	9.38100314243122
UGDH-AS1	1.02866790774194	1.62509497107965	9.93004362967859	2.24083331862613e-08	1.42744857834187e-07	9.37985152463582
ACVR1C	0.752985678941325	4.03519919992836	10.3789478763915	1.1874554411644e-08	8.19042857793184e-08	9.37649613190914
GPRC5A	-1.32023191748619	2.04923873733453	-10.1655250034662	1.60181456655169e-08	1.05976975054153e-07	9.37437894170358
FGF2	-0.898057649981873	7.28602364435417	-10.555933492303	9.29666441268229e-09	6.59088794151022e-08	9.35724097745818
EGR1	-1.62130274597279	4.71435137788271	-10.4393438432466	1.0919270754566e-08	7.6245098071671e-08	9.3538059325071
HACD2	0.621056692457313	7.37370323682915	10.5488957378584	9.3870246425637e-09	6.64483489978835e-08	9.35112622175391
DIO3OS	-2.95303047175783	-2.26077579643054	-9.75140477762965	2.90207404379347e-08	1.7935654727387e-07	9.34365868671139
SLC25A37	0.752434874104567	4.91695890223562	10.3995280003549	1.15395265876213e-08	8.00755543240008e-08	9.34298730554093
A2M	-3.30545951231215	-0.614904904832909	-9.74530717069521	2.92797852725264e-08	1.80870562075121e-07	9.34171501658479
CCNB1	-1.30582316179371	1.47823638681377	-9.97815542105008	2.09130065561989e-08	1.34418349639969e-07	9.33095640142796
NACC2	0.58473840704489	6.36827028826765	10.4956209400581	1.01017446739788e-08	7.09994137692718e-08	9.31951887024219
NFKB1	-0.592365951808426	4.90638230588323	-10.3989487072107	1.15488197368104e-08	8.00755543240008e-08	9.31491206976275
PIGQ	0.542613786816716	5.03450559726483	10.3977092120033	1.15687304485544e-08	8.01271712910382e-08	9.31402818425609
PPP1R16A	0.595614129633484	4.77993582551321	10.3721223589648	1.19879152438485e-08	8.25855575882492e-08	9.31272822390247
SIRT5	0.691266968149747	3.4735091025101	10.1559808696388	1.62357654368203e-08	1.07251163766868e-07	9.30291007497163
ARHGAP27	1.13546366281522	2.00617238463941	9.95084138326986	2.17485916502787e-08	1.39232144255146e-07	9.3026458549306
SEMA4G	-1.20972704507713	1.31548698560742	-9.90939303487778	2.30842512892973e-08	1.46469916250699e-07	9.30078870846929
ASH2L	0.44477167938152	5.971037705382	10.4534766105767	1.07076288441891e-08	7.50117541101094e-08	9.29690768349456
LIMS2	-2.33093422557207	-0.808540741414126	-9.71408280103367	3.06449046094323e-08	1.87858964594302e-07	9.29271788803561
DEGS1	-0.411606095227316	6.98235650146602	-10.5024568881198	1.00069186431403e-08	7.04484880380989e-08	9.28835491326348
RADIL	1.97369460353223	0.437333338103497	9.71330900548306	3.0679571997375e-08	1.879818389067e-07	9.28491812693163
BBC3	1.20476908226741	3.89302534163304	10.1863427032923	1.55540454237443e-08	1.03653319814532e-07	9.28052461622743
TBX5	1.90225091935793	-0.016051567630455	9.70725329701198	3.09523055446506e-08	1.8956259541519e-07	9.26831276244169
MAPK12	0.555531354105659	4.92618204948318	10.3318957974696	1.26795517944735e-08	8.68846686129835e-08	9.26810821460432
ITGA11	-5.24214940991181	-2.01892667189764	-9.74200700871642	2.94209984808453e-08	1.814812550246e-07	9.26640005258746
PRECSIT	-2.01137598533244	0.316686744938344	-9.7538662309289	2.89168537531554e-08	1.79058841520622e-07	9.25979210323741
C1GALT1C1	-0.627662627220362	4.33599020786169	-10.3122651596113	1.30321935242751e-08	8.88275969006131e-08	9.25568656509799
KLHL25	-0.583333955044854	5.11489567965027	-10.3943409088946	1.16230200161148e-08	8.04598396915216e-08	9.25392851453415
MACROH2A2	-3.23526452289825	-2.15955982807045	-9.69905752278646	3.13254856663551e-08	1.91192551629756e-07	9.25377208844064
GLP2R	-2.14147612320675	-1.10053253849397	-9.73260312737152	2.98273274039715e-08	1.8372318820223e-07	9.25170550777665
ND3	0.640227633036563	11.3081587591	10.4866430410751	1.02277215738131e-08	7.17671183577331e-08	9.25046210264095
GLUD1	0.363705403543261	8.1488404236557	10.4831799112869	1.02767566404796e-08	7.20325554053248e-08	9.24788427614647
PSKH1	-0.422601923577235	6.21527535849507	-10.4463564612336	1.08137102328051e-08	7.56312541037596e-08	9.23991488101724
TPM1	-0.497981603442414	4.51321499948655	-10.3228994630441	1.28398980683841e-08	8.77000281293568e-08	9.23905617886399
RNF144B	-1.62671129454034	0.881231870079742	-9.80820377652356	2.67203319226761e-08	1.669046972138e-07	9.23790013255588
THSD1	-1.53065842646084	-0.0262833730277031	-9.7318056780728	2.98620542637685e-08	1.8384899787392e-07	9.22595544583845
HHIP-AS1	-4.20001612348446	-3.23731068961957	-9.89657152455462	2.35146693351761e-08	1.48759621495827e-07	9.21388278325552
SGCE	-0.695132675627559	3.52493121778725	-10.1712677996975	1.58886817543421e-08	1.05299491135852e-07	9.20280595083075
APEX2	0.660483929679842	4.79965050800504	10.319991516373	1.28921828905088e-08	8.79665663787105e-08	9.20051060306838
CLIC1	-0.67270067217554	6.09542886921851	-10.4085582165839	1.1395674525445e-08	7.92273639938319e-08	9.19590503020137
KAT2A	0.560345642575562	5.14911751281524	10.327197799235	1.27630221824266e-08	8.73682143923886e-08	9.19332753161537
MCM3AP-AS1	1.50605427260366	2.20304927547031	9.84958407249684	2.5165538013765e-08	1.58269565150171e-07	9.1926315087355
POP1	-0.712615450913332	3.58481237487512	-10.1637518836337	1.60583421144777e-08	1.06188265371199e-07	9.18965360007811
GBP2	-0.536161128950473	5.40908479869885	-10.360872748657	1.21772443154612e-08	8.38000405113778e-08	9.18926237318714
ABCG1	-1.34141625362517	3.35438623383453	-10.233504771253	1.45541624640333e-08	9.75462765772406e-08	9.18908115074067
GTF2A1	0.790277290355564	4.81954300675488	10.2749777182288	1.37307287043156e-08	9.28503511278154e-08	9.17905159993533
GPLD1	-4.36159110545327	-3.39350676184017	-9.89709553333897	2.34969140437828e-08	1.48721235860575e-07	9.17163202528913
L3MBTL1	-3.52143226321066	-2.17188416109534	-9.6589560217591	3.32208206561603e-08	2.00588844309507e-07	9.16907344350882
CDKL1	1.19303303420208	2.4435694897848	9.89623371670857	2.35261229483482e-08	1.48759621495827e-07	9.16375403650076
ADO	0.525561834388188	5.58846071271485	10.3346529689043	1.26308320668927e-08	8.66431943542718e-08	9.15944427670221
IL6	-3.44513080224241	-1.65885814192392	-9.62640775582547	3.4847648231543e-08	2.08842199541485e-07	9.15756822361687
PIWIL2	-2.83829342340055	-1.4356231069246	-9.61566759438525	3.54026560184955e-08	2.11773449566198e-07	9.15564287810488
ZNF438	1.1485215081707	3.21682812524331	10.0028519258327	2.01865306750921e-08	1.30335435373334e-07	9.14638178757131
CCNH	-0.506316004126286	6.52502948743631	-10.3788434211194	1.18762807228821e-08	8.19042857793184e-08	9.13499752796272
TSPAN5	-0.861247193067542	3.03734560310843	-10.0639410606186	1.8501178440901e-08	1.20727232922732e-07	9.13493553368857
ATAD3B	-0.603114741120089	4.4754482983952	-10.2441731652537	1.43375012480748e-08	9.6345310268689e-08	9.13267235563335
BMI1	0.822409983776624	4.69168677481208	10.2099784216926	1.50442123631024e-08	1.00673269093015e-07	9.12275356576804
AKNA	0.7345166207653	5.83466384698928	10.3261513485182	1.27816932946062e-08	8.73982272883846e-08	9.12152940830077
ZFP28	-0.583911656450413	3.12391829598488	-10.0865150689453	1.79164141000196e-08	1.172685861791e-07	9.12151262862077
SLC6A9	0.593274376134455	4.45501526063434	10.1920404476458	1.5429502814873e-08	1.02930077158896e-07	9.1204787407236
ADAMTS1	-1.04125116833466	4.82345755843402	-10.2919369815256	1.34082574804861e-08	9.1012704329706e-08	9.11971891680234
HAGLR	-2.79842584585196	-2.74536511839613	-9.62919873384577	3.47049233870633e-08	2.08572298941026e-07	9.11224521934883
CYB5R4	0.764640809153317	3.33150762909795	10.0250256087547	1.95568594072339e-08	1.26971428121208e-07	9.11083086274372
RPL12	0.624461251102636	9.43216691121554	10.3931917166757	1.16416037053138e-08	8.054511067374e-08	9.10995098965508
MAOB	-3.48924067007167	-0.912375726396402	-9.58407103005036	3.70899403334361e-08	2.20941234006636e-07	9.10962394118336
ACIN1	-0.421573941868447	6.56158654005143	-10.3687597251945	1.20441811937805e-08	8.29287355361804e-08	9.10892335716514
NEXN	-0.712785719296732	4.49645389472057	-10.2367800372918	1.44872821335626e-08	9.71486759660651e-08	9.10447938959784
RELCH	0.64493708392017	3.72761774248981	10.0927164251076	1.77591981429775e-08	1.16358048994891e-07	9.09855979680238
WNK4	1.10600120610009	2.30994851043762	9.87051710289241	2.44155120215938e-08	1.53929086335256e-07	9.09233848252563
ERN1	0.676690250330949	3.6353175786915	10.0783863936095	1.81247106667027e-08	1.18451019634196e-07	9.08323981676399
MVP	0.472711934207752	5.36904001547067	10.2705019829156	1.38171857079703e-08	9.33858687044997e-08	9.08015005251752
CCDC88A	-0.760113772089164	5.94966599149227	-10.3262461630033	1.27800004008744e-08	8.73982272883846e-08	9.07701203784299
PRPF38B	-0.542280689936835	5.39228055615718	-10.2848651532608	1.35417454123141e-08	9.18623415700782e-08	9.0760025343671
PLD6	0.967664015713435	2.22226994687078	9.82860228179968	2.59416496390214e-08	1.62356332088423e-07	9.07449733753077
LINC02607	1.40893787006427	2.44032020213755	9.80200703316714	2.69617182344247e-08	1.68167340079345e-07	9.07251259908229
ARL4C	-1.67027283756886	0.28111507136742	-9.66727916145069	3.2817759968485e-08	1.98715169286328e-07	9.06934755708162
TNIK	1.50747349390721	1.87381794349166	9.70637550722085	3.09920498462044e-08	1.89715619415694e-07	9.06856511083918
PTPN1	-0.387132841907497	6.35171676049135	-10.3330998917588	1.26582509586406e-08	8.67849685724398e-08	9.06785575920859
FGD4	-1.25350091272795	3.22996902199896	-10.0668895315326	1.84236742886099e-08	1.20300204737582e-07	9.0674954515611
RBM17	0.478339790272197	5.8836643791543	10.2938497733699	1.33723899014631e-08	9.08573320207759e-08	9.06564384522618
GNAI1	-0.495585920796215	5.58913314870768	-10.291875208248	1.34094175029532e-08	9.1012704329706e-08	9.06340906122727
DUSP2	-1.54578154448737	0.836559176175409	-9.62750928507137	3.47912447836318e-08	2.0869876420606e-07	9.06156185662577
JMJD6	-0.600059726200814	5.05723331113987	-10.2476164537973	1.42682987591252e-08	9.60308798683529e-08	9.05292603860254
AHSA2P	0.779220707476007	4.38949343083346	10.1466300463259	1.64519943993526e-08	1.0862372265212e-07	9.05112954953112
ADAMTSL4-AS1	-0.632438553643037	7.66681044310907	-10.347083996928	1.24136061556003e-08	8.52440743217104e-08	9.0509745440506
MCL1	-0.632438553643037	7.66681044310907	-10.347083996928	1.24136061556003e-08	8.52440743217104e-08	9.0509745440506
AGPAT5	0.678425414421642	3.96463852608693	10.0857677879702	1.79354576253216e-08	1.17333489961073e-07	9.0506820274765
ANXA2	-0.47618650986143	9.17872110002214	-10.3512126683627	1.23423319364086e-08	8.48452818409263e-08	9.04752429102627
CD52	-2.19380517713982	0.0797535181718116	-9.56842295428109	3.79566417004794e-08	2.25581428136691e-07	9.04388157253594
MLIP	1.71951279081624	1.88361627520388	9.67764830053153	3.23227940118989e-08	1.9599505519951e-07	9.0366164089626
LRRK2	1.02389067763164	2.88517654384917	9.87185217122602	2.43684808536297e-08	1.53707959457021e-07	9.0310262651855
GATD1	0.435902623075654	5.7728014890486	10.267082276365	1.38836293568126e-08	9.3687168179436e-08	9.02901420155055
CHIC2	-1.19151926317289	2.8168345103515	-9.95622846445572	2.15810551600884e-08	1.38297340021404e-07	9.0276588078255
RASIP1	1.27910277390521	0.509213349786303	9.69847244291961	3.13523064049417e-08	1.91192551629756e-07	9.02696355001905
FAM222A	-1.87993617768615	-0.194572816546321	-9.54690283209667	3.91834783771705e-08	2.31801019115751e-07	9.0268323709665
SMYD2	-0.640481507900143	4.13909212962901	-10.1063222927506	1.74193246313378e-08	1.14305981692622e-07	9.02124239526934
BASP1	-0.583437505181816	4.51550713434487	-10.1698320793946	1.59209447120168e-08	1.05388127843963e-07	9.02012052353654
EML6	-1.91271948388309	0.321421691883598	-9.56677655220026	3.80490601190339e-08	2.26026186612838e-07	9.01863440863239
LARS2	-0.45593925404246	4.79260948932111	-10.178190562643	1.573407821032e-08	1.04527945939878e-07	9.01216171307583
SMO	-5.92899388377426	-2.72225424992752	-9.72564517314802	3.01317643798919e-08	1.85275522052553e-07	9.01067360794703
ZNRD1ASP	1.10234141157663	2.17554267175703	9.77295962033252	2.81241621857475e-08	1.74570789424328e-07	9.00445343602168
KIAA0930	0.461772482642574	6.15745366540783	10.2751113452097	1.37281562190325e-08	9.28503511278154e-08	9.00249190240412
OTUD1	1.22066316309185	2.67408813300243	9.8324793964277	2.57963634372142e-08	1.61604411298922e-07	9.00158957728222
SELPLG	-2.40498634569549	0.254153136505284	-9.52799394557679	4.0295836351371e-08	2.3750709596372e-07	8.9991229611269
RPP30	0.757904327908903	3.91796201079484	10.0364467413062	1.92406201187803e-08	1.25107825810278e-07	8.99737681245647
ERAP1	0.576263354562456	6.37413706918826	10.28007385946	1.36329797275938e-08	9.23837397987444e-08	8.99375953940717
[truncated: 10,857 more rows]

## Sheet: Table_S_2
Proteome analysis of differential gene expression in TERT-hAPCs vs hAPCs in 2D culture
ID	logFC	AveExpr	t	P.Value	adj.P.Val	B
KRT18	4.88130919138586	16.7790401776632	19.1640313718792	1.05611016743016e-10	5.25414808296503e-07	14.2118915948703
RBP4	-3.3192558288574	18.1621843973796	-14.8856421317632	2.25093512965188e-09	5.59920113500904e-06	11.7102136964642
COL3A1	-4.55870946248374	15.8836929003398	-14.2166012310078	3.89974567026915e-09	6.46707823652967e-06	11.2323931490876
HMGCS1	-2.4275000890096	16.6869639555613	-12.5365003488063	1.72728562853859e-08	1.88596768366316e-05	9.90194017482525
BSDC1	2.58301989237466	15.7805757522583	12.4004997833889	1.96303888757237e-08	1.88596768366316e-05	9.7852707365094
CES1	2.3409735361735	17.7470395565033	12.2455137130354	2.27453388984502e-08	1.88596768366316e-05	9.65054863166975
ITGB1	2.60427729288736	21.0295691490173	12.0761429807203	2.67663937292512e-08	1.90232584004321e-05	9.50113258989813
CKB	-3.17113939921064	18.3173372745514	-11.0533899604701	7.46877436580505e-08	4.1568805105369e-05	8.54759729526596
GPT	2.29084841410313	16.7302015622457	11.0468303634005	7.51998484318234e-08	4.1568805105369e-05	8.54118385607109
CRYAB	3.03199577331537	21.8348310788473	10.8681603901688	9.07012810668639e-08	4.51238873307648e-05	8.36496388158949
ACOT8	-2.6230065027873	13.5314749081929	-10.5511891119031	1.27278428995785e-07	5.71421285288122e-05	8.04492295529549
MFGE8	-2.4735740025838	16.8355047702789	-10.4777796035401	1.37830259767989e-07	5.71421285288122e-05	7.96941856580924
LPL	-2.88195355733231	19.215151309967	-10.219995303364	1.82970165244563e-07	7.00212747762848e-05	7.70004632293809
IFITM3	-4.1458419164022	15.1283095677694	-9.91805469593978	2.56855256743405e-07	9.12753501641744e-05	7.37594075068397
VAT1	1.89625422159833	19.370329062144	9.3861105655905	4.76451640077731e-07	0.000150368685928433	6.78138893510523
FUS	-3.37194506327311	15.6217735608419	-9.37357230807534	4.83597783890439e-07	0.000150368685928433	6.7670000546558
ENPP1	1.90344874064126	16.2398200035095	9.13706427635431	6.42242473032284e-07	0.000187950370784448	6.49224853369975
KCTD12	-2.06806914011637	15.8118631045024	-9.07028333725756	6.96511860456604e-07	0.000192508139209534	6.41350797674762
AIFM2	1.98464266459147	18.4491478602091	8.83790720503781	9.26949326239586e-07	0.000224635342956403	6.1354476954046
PFKP	2.23551750183103	16.0397260189056	8.82524485557886	9.41649932142421e-07	0.000224635342956403	6.12011221154851
XIAP	-2.69881280263264	13.251459201177	-8.81966272872878	9.48209487856175e-07	0.000224635342956403	6.1133455585208
ADARB1	-2.1864687601725	13.8469672997792	-8.72205959826866	1.07114437105646e-06	0.000237897596312831	5.99442621948404
SWAP70	1.95430024464923	13.7216208775838	8.70100748009498	1.0998280834563e-06	0.000237897596312831	5.96862566461454
PRPS2	-1.96597671508787	16.3224151134491	-8.58066680929176	1.28033700459377e-06	0.000265255602254383	5.82010549910786
HSPB1	2.30785051981606	22.0118269920349	8.54898649962413	1.3329427248964e-06	0.000265255602254383	5.78071169132819
MTARC2	-2.683492342631	14.916765610377	-8.35302627928522	1.7141029524854e-06	0.000327987007254418	5.53427064693666
SULT1A4.SULT1A3.SULT1A3.SULT1A4	3.2169510523478	13.8491389751434	8.29775704884761	1.84151948773008e-06	0.000335950613940735	5.4638929679956
NTAQ1	1.56369463602703	14.3258177439372	8.27747552328682	1.89077732469157e-06	0.000335950613940735	5.43797024183693
MSI2	-2.18167273203533	14.132039864858	-8.1938125284387	2.10932296048763e-06	0.000361857990635379	5.33048305125565
COL12A1	-2.63245519002277	13.1475251515706	-8.15945303593632	2.20674205540022e-06	0.00036595139085387	5.28607972678253
LAMA4	-1.78070513407391	16.397458076477	-8.1331743948352	2.2844824352614e-06	0.000366090409924831	5.25201693365934
TWF2	1.79314931233726	18.3907577196757	8.110228323745	2.35475238544615e-06	0.000366090409924831	5.22220101665583
FOCAD.1	-2.422376314799	14.675895134608	-8.06697829114622	2.49354021682658e-06	0.000375920078142795	5.1658170612271
NNMT	1.5926704406738	20.4005273183187	7.97881288968289	2.80418483166393e-06	0.000410318221692002	5.05012440618203
PFN1	1.73272196451822	21.3059250513713	7.89572910439176	3.13485614691821e-06	0.000445597409454802	4.94016768733002
LMCD1	2.1756108601888	14.2949973742167	7.83706129087566	3.39323675610751e-06	0.000468926468378746	4.86197502834346
CPPED1	1.95581245422363	15.986744483312	7.76263319559415	3.75409961203287e-06	0.000504774204590906	4.76211828616907
ECHDC3	2.37830734252926	18.3322579065959	7.74111181676493	3.86590179280717e-06	0.000506127932084622	4.73310604371814
SNRPGP15.SNRPG.SNRPG.SNRPG	-3.10114606221517	17.393966515859	-7.65295930142473	4.36221584738054e-06	0.000511194864623639	4.61362071995739
ANXA7	1.79045104980467	18.5379921595256	7.65155028442514	4.37067899699826e-06	0.000511194864623639	4.61170237136934
FKBP11	1.80268669128419	17.6772025426229	7.65130635968026	4.37214588484163e-06	0.000511194864623639	4.61137024541251
MRC2	-3.24267228444417	13.2753942012787	-7.64444399817081	4.41362939828221e-06	0.000511194864623639	4.60202320995615
NDUFAF3	-1.7925386428833	15.8308920065562	-7.62157741894283	4.55490928804268e-06	0.000511194864623639	4.57083122683302
NOMO1	-2.56215794881187	13.9282185236613	-7.58988936902816	4.7586983803308e-06	0.000511194864623639	4.52748869990757
QPRT	1.95751921335853	16.3255879878998	7.58970627704405	4.75990366321719e-06	0.000511194864623639	4.52723787232967
AHNAK2	2.20582580566409	13.3624979654948	7.58299177435665	4.80432988937507e-06	0.000511194864623639	4.51803616174736
MOCOS	2.22407658894853	15.205241839091	7.57923500747535	4.82937862056504e-06	0.000511194864623639	4.51288512345026
NQO1	2.1682618459066	19.2597734133402	7.5165779464448	5.26828175249858e-06	0.000546035452472509	4.42668990221611
HS1BP3	1.4716730117798	14.7325020631154	7.46639129434572	5.65039837153014e-06	0.000573688406089029	4.35726213670382
PTGIS	-3.56703249613451	13.2366998195648	-7.42999200049694	5.94592461860369e-06	0.000573837976632878	4.30669099210727
PFN2	1.73265997568766	16.1221749782562	7.42819925457154	5.96089816473328e-06	0.000573837976632878	4.30419553165342
RPS26.RPS26P11	-2.58248297373446	15.582835594813	-7.42378903637885	5.99790447937882e-06	0.000573837976632878	4.29805472299791
LIPA	1.78035926818846	18.259357770284	7.39795721863685	6.21962268410538e-06	0.000577003107839993	4.26203241552308
HIBCH	1.49561055501303	18.8460594813029	7.38201508272124	6.36079092465702e-06	0.000577003107839993	4.23975514505965
SMS	1.53682454427084	16.4136258761088	7.37491635580933	6.42474269841029e-06	0.000577003107839993	4.22982417603983
RTN4	2.37680180867513	12.7322301864624	7.36721366211734	6.49490935458083e-06	0.000577003107839993	4.21904036696819
NECTIN2	2.59585984547933	12.4598343372345	7.30452951365401	7.09712865327352e-06	0.000619442369298873	4.13097574284243
DCUN1D1	1.46415551503496	16.1064856052399	7.28948661449207	7.25030162489506e-06	0.000621900872135396	4.10976063816694
S100A4	1.58640289306636	20.7577929496765	7.25600615252314	7.60396381842495e-06	0.000641181694858714	4.06242944859593
PECR	-1.91680590311687	18.3373939196268	-7.21093531982937	8.10926928232717e-06	0.000672393577992961	3.99846512365432
GLRX5	2.42833455403643	18.2399077415466	7.1829844147411	8.44046131105738e-06	0.000688381885614926	3.95865402582426
MGLL	1.54509353637697	16.8209776878357	7.14087079120407	8.96687354808251e-06	0.000719519288737266	3.89846287893304
PTPRM	2.15259997049963	13.3480624357859	7.07686642678586	9.8347323582977e-06	0.000774840147488516	3.80650439814451
TBCB	1.57117811838783	15.6511794726054	7.066184738496	9.98804981266667e-06	0.000774840147488516	3.79110092350059
PLAC9	-1.66205406188964	13.9061930179596	-7.05285217410197	1.0182984097891e-05	0.000774840147488516	3.77185203387941
CKMT1B	-1.95828882853193	18.3063848813375	-7.04636518794691	1.02792863787421e-05	0.000774840147488516	3.76247731265826
PDLIM1	2.08403841654459	17.0859332084656	6.98004823076384	1.13211257609227e-05	0.000840635830755078	3.66629508769196
SYNGR2	1.62785593668617	16.0254230499268	6.96593426253985	1.15569889188844e-05	0.000845149699655975	3.64574403808714
RTN4.1	1.42892011006672	21.3685166041056	6.9530673767625	1.17765570974617e-05	0.000845149699655975	3.62698402316675
CMPK1	1.4956512451172	19.7970533370972	6.94642965577426	1.18915535629986e-05	0.000845149699655975	3.61729691545491
TST	-1.58242607116697	18.3955556551615	-6.90559324869658	1.2625753700614e-05	0.00088469189662753	3.55756129250429
SIGMAR1	1.52299753824866	17.8639532725016	6.8734441743709	1.32375511028581e-05	0.000907404530292928	3.51036517750916
SLC25A51	-2.10555203755697	13.9703671137492	-6.86950341107072	1.33146795399766e-05	0.000907404530292928	3.50456976054768
HSD11B1	2.0954755147298	16.5971460342407	6.85877565479979	1.35270670008384e-05	0.000909421058502311	3.48878184811795
CHI3L2	-1.45870399475097	16.0000967184702	-6.78014984124762	1.51976941873762e-05	0.00100265931152463	3.37256289131735
FUCA1	-2.08348973592124	12.8878799279531	-6.77488957518423	1.53170065680144e-05	0.00100265931152463	3.36475569244378
CBR3	1.41757074991863	15.9961705207825	6.7621521260797	1.56100467784147e-05	0.00100857120418978	3.345834403737
CALR	1.55149841308597	22.8209536870321	6.74086304719776	1.61131712055383e-05	0.00102773111214812	3.31415736972372
DNAJB14	1.435951868693	14.5108168125152	6.71465086157498	1.6756359610227e-05	0.0010552264438086	3.27506479922341
KLHL17	2.26948293050127	15.003399292628	6.70224009118129	1.70703308812125e-05	0.0010615612016754	3.25652074472731
ACTR1A	1.47705841064453	17.977028687795	6.68943558995751	1.7400804597156e-05	0.00106557868069284	3.2373649439348
CA5B	1.85309282938636	17.8792271614075	6.68151172751235	1.760870282636e-05	0.00106557868069284	3.22549875092294
PTPRB	2.0848668416341	17.5597624778748	6.66945723681166	1.79300381873346e-05	0.00106557868069284	3.20742933204747
ENSG00000259753.ITGB3.ITGB3.ITGB3	2.18816248575846	14.4947079022726	6.65957868322528	1.81980003528039e-05	0.00106557868069284	3.19260584266287
PTDSS2	-3.5168072382609	12.8993371327718	-6.65929101184097	1.82058669063098e-05	0.00106557868069284	3.1921739580871
COQ8A	1.86027940114336	16.3372835318247	6.63260829011758	1.89514187669528e-05	0.00109460699028919	3.15206249007813
CD36	1.4721450805664	20.1981549263	6.62162594670613	1.92676138681667e-05	0.00109460699028919	3.13552288765821
AOX1	1.38982899983724	17.2596321105957	6.61345898436347	1.95063708564253e-05	0.00109460699028919	3.12321190295942
AKR1B1	2.05991236368816	20.1038312911987	6.59221533428827	2.01422122883778e-05	0.00109460699028919	3.09114339667838
HSPB6	1.81466992696127	21.8329348564148	6.59063107730218	2.01905018588225e-05	0.00109460699028919	3.08874923204303
ASPA	-1.84476312001543	13.4118433793386	-6.58990637137261	2.0212632394635e-05	0.00109460699028919	3.08765391811546
PPP1R12C	-1.93522294362384	14.204630613327	-6.58894667231909	2.02419785138906e-05	0.00109460699028919	3.08620331976633
COL18A1	-1.30293369293213	16.1114422480265	-6.57083557872281	2.08043300778529e-05	0.00111291980792815	3.05880294154058
AKR1C2	1.76718266805013	21.0696887969971	6.55948523936788	2.1165172503608e-05	0.00112017801282394	3.0416065292023
UCHL1	1.52510070800783	18.227766195933	6.54887801406947	2.15083834699683e-05	0.00112636008171676	3.02551896039704
CRYAA2.CRYAA2.CRYAA2.CRYAA.CRYAA	2.71503957112633	17.3672884305318	6.53165770039657	2.20781755623267e-05	0.0011441554523185	2.99936654670645
EEF1AKNMT	-1.71738847096761	13.9067022800445	-6.51249162404111	2.27311881612574e-05	0.00116585217631191	2.97020810252276
MAP1LC3A	1.73882865905763	16.8917255401611	6.47201372482231	2.41784401592552e-05	0.00122742591624791	2.90845001192016
SEC24A	-1.439284324646	13.7535223960877	-6.45244453887681	2.49127933830884e-05	0.00125193077859459	2.87850673045572
KCTD7	2.41115506490073	12.6113306681315	6.40870827146565	2.6640694608183e-05	0.00131257377190227	2.8113816919739
GABARAP	2.05228106180827	15.6929314931234	6.40854869431493	2.66472263240461e-05	0.00131257377190227	2.81113626378849
FAH	2.00194040934246	19.6576595306396	6.36780220220557	2.83717804702939e-05	0.0013691194482792	2.74834607756915
TCIRG1	1.38414351145426	16.0264313220978	6.36435326274875	2.85230755014167e-05	0.0013691194482792	2.7430200721332
PPA1	1.72176806131996	18.9939673741659	6.3621360528514	2.862078846654e-05	0.0013691194482792	2.73959523444846
DNAJB4	1.64560540517173	15.5325487454732	6.34006469959768	2.96130034642516e-05	0.00140309230699668	2.70546305052305
CD46	1.8421907424927	14.7263436317444	6.32780907147402	3.01796005207702e-05	0.0014131584698935	2.68647941980524
NEXN	1.85281054178873	13.8795732657115	6.31931433131758	3.05790439813751e-05	0.0014131584698935	2.67330833003442
BABAM2	1.924519220988	15.7963768641154	6.31723620462049	3.06776110047233e-05	0.0014131584698935	2.67008457869321
AGRN	1.77190780639647	14.6976923147837	6.26892872059285	3.30661035911971e-05	0.00150920977400189	2.59496705643557
TRARG1	1.81359481811522	18.8302011489868	6.26065549399002	3.34945023915457e-05	0.00151486499452673	2.58206781794974
DPCD	2.02438290913897	13.8656183878581	6.2217595229493	3.55886691881082e-05	0.00159507774063818	2.52128779687944
RHEB	1.25141716003416	14.9268417358399	6.20780868600925	3.63731200954508e-05	0.00160988284201522	2.49943345694526
NSUN4	-1.4232759475708	13.9703978697459	-6.20442394384421	3.65661831452702e-05	0.00160988284201522	2.49412684681431
RPS27A	1.88556416829423	22.0037322044373	6.18018770777483	3.79806222291318e-05	0.00164266370719748	2.45607983770501
ZBED3	1.4631096522013	14.6855717500051	6.17880181910433	3.80632307811381e-05	0.00164266370719748	2.4539015961509
NRBF2	1.6434644063314	14.3973280588786	6.17482545784372	3.83013045296298e-05	0.00164266370719748	2.44765026113412
MME	1.39433987935385	21.2843181292216	6.16520047961862	3.88841083964924e-05	0.00165340546386795	2.4325089431064
NRP1	1.50082874298097	15.4572800000509	6.1425022974105	4.02959134974322e-05	0.00167943565352644	2.39674770202697
ABCD2	-1.84867032368984	14.1130659580231	-6.14057063614993	4.04185350693049e-05	0.00167943565352644	2.39370083924999
ANP32E	-1.43485101064043	15.3586015701294	-6.13816404887936	4.05718563632285e-05	0.00167943565352644	2.38990409253624
AKR1C1	1.1449317932129	22.7046097119649	6.13387587586035	4.08465756938088e-05	0.00167943565352644	2.38313674922303
ALDH2	1.38037363688156	20.7042258580526	6.12027095297287	4.17312443010233e-05	0.00169627870607736	2.36164830343306
CALU.1	1.8321228027344	17.4515980084737	6.11557438700127	4.20413198598102e-05	0.00169627870607736	2.3542239210358
TMF1	1.67854150136314	13.7960324287414	6.10894120682577	4.24834042819788e-05	0.00169627870607736	2.34373257522051
ITGA5	-2.10485903422037	14.8971759478251	-6.10690539705325	4.26200679918936e-05	0.00169627870607736	2.34051134232484
ATG4B	4.01994895935063	15.2562630971273	6.07628911444438	4.4732265506068e-05	0.00176621445152927	2.2919939059327
INTS3	-2.14724858601891	13.6304199695587	-6.05989870927608	4.59081798577212e-05	0.00179814591749434	2.26596331279617
AKR1C3	1.21925226847329	20.7088335355123	6.05502832899849	4.62638547616634e-05	0.00179814591749434	2.25822073198896
BAIAP2	-2.01244544982911	12.6387469768524	-5.99814972254602	5.06396989751052e-05	0.00195296513489262	2.16754028175312
ITGA1	1.474188486735	14.6500787734985	5.99181652009577	5.11532777444797e-05	0.00195759659060605	2.15741387506484
HTRA1	-1.19727198282877	18.7081459363302	-5.97244694224555	5.27583971749497e-05	0.0020036108850792	2.12640641544138
PYROXD2	1.46701749165853	15.0673151810964	5.94312643457951	5.52899721872898e-05	0.00208164581667445	2.07936403322655
GSTO1	1.16766484578456	18.5863591829936	5.93907161428869	5.56500288678799e-05	0.00208164581667445	2.07284843828599
C11orf98	2.27451928456622	15.5002639293671	5.92682352720151	5.67527162623062e-05	0.00210705047317144	2.05315257973806
STX8	1.69535001118977	15.6485131581624	5.91643151975454	5.77063663123152e-05	0.00212658646225014	2.03642412578553
GNPDA1	1.439177831014	16.4673994382223	5.88307014945344	6.08837117946067e-05	0.00221405571557523	1.98261355630086
COQ3	1.2775545120239	14.2249851226807	5.87774244316065	6.14079645804329e-05	0.00221405571557523	1.9740050231927
PRDX6	1.36411221822103	23.7567149798076	5.8776711426544	6.14150128139462e-05	0.00221405571557523	1.97388978720631
METTL26	1.56105836232507	15.4786196549734	5.86728669028591	6.24507028001599e-05	0.0022304984851898	1.95709844151255
PTGS1	1.6864331563314	15.7759333451589	5.86414357715282	6.27677965681552e-05	0.0022304984851898	1.95201299882407
CYBC1	1.72697798411054	14.0038657188416	5.85896133750056	6.32943185807763e-05	0.00223325698538555	1.94362515459656
CTSD	1.50240008036293	19.1420696576436	5.85124110882862	6.40873519561712e-05	0.00224531391536586	1.93112206918442
CALB2	1.58583450317379	18.691326936086	5.81277264016645	6.8197956661858e-05	0.00234174231125342	1.86869110380447
TMEM120A	-2.92547353108723	14.762552579244	-5.80852930879167	6.86681022855971e-05	0.00234174231125342	1.86179125388371
IRF2BP1	-1.3074566523234	14.2344307899475	-5.80837543317467	6.86852151572354e-05	0.00234174231125342	1.86154099552683
VIM	1.4046262105306	25.8205753962199	5.80804042338255	6.87224879282411e-05	0.00234174231125342	1.86099613436489
KANK2	-1.269650777181	14.4177420934041	-5.79734994387976	6.99231549006449e-05	0.00236644690905244	1.84360046044991
ABCB7	-3.39132658640547	16.3179924488068	-5.79020619342051	7.07377830847696e-05	0.00237784101923465	1.83196673065183
RDX	1.56078720092773	20.1206353505452	5.78411893002431	7.14398237741844e-05	0.00238532297501052	1.82204761025939
RPS29	-3.37907155354821	15.1301589806874	-5.77280809886888	7.27638516043422e-05	0.00241333441154402	1.80360234214635
STX5	-1.4404850006104	15.735799630483	-5.75966207628466	7.43352422260827e-05	0.00244912470248186	1.78214078466294
NPEPL1	-1.42153549194334	16.3380502065023	-5.74624477067145	7.59759547560493e-05	0.00247561511211551	1.76021027565229
RAP2A	1.5808127721151	14.433154741923	5.74496446811391	7.61344949052608e-05	0.00247561511211551	1.75811625278243
SCO2	1.34221267700193	17.1551493008931	5.73625440963634	7.72223506650324e-05	0.00249468308154894	1.74386399419798
MAPRE1	1.29435857137046	18.1671050389608	5.69156102130875	8.30676633256813e-05	0.00266620403255009	1.67055800426182
WLS	-2.01730473836264	13.0476462841034	-5.68444815773256	8.40400772003007e-05	0.00266797450733558	1.65886463065127
PSME1	1.22929445902504	17.4283997217814	5.67945779184873	8.47294657337128e-05	0.00266797450733558	1.65065619169775
IKBIP	1.4824473063151	17.6702601114909	5.679442028879	8.47316526952807e-05	0.00266797450733558	1.65063025811786
PDK1	-1.26626650492347	16.5558748245239	-5.65368702261702	8.83854871871128e-05	0.00273659040505215	1.60820925949799
FLNC	1.27667490641276	17.9646965662638	5.6522209755679	8.85983981506082e-05	0.00273659040505215	1.60579163492436
PGS1	-1.42008113861087	13.5311153729757	-5.64791768372461	8.92264782837894e-05	0.00273659040505215	1.59869337051533
MYL6	1.50290743509926	19.1389929453532	5.64672760334953	8.94010001198702e-05	0.00273659040505215	1.59672986212791
PARP9	-1.8941520055135	13.0182387034098	-5.64495812642383	8.96611529695479e-05	0.00273659040505215	1.59381002940828
TIA1	-1.55144373575843	14.2271916071574	-5.63960173351791	9.04535282674439e-05	0.00274394087274715	1.58496861563381
IGFBP5	-3.69917742411297	12.8534392515818	-5.62814399802711	9.21733128658049e-05	0.00277916503943866	1.56604216383557
PRDX1	1.51447232564293	22.1109509468079	5.60568984923333	9.56441460149824e-05	0.00285666226536285	1.52889605384967
AK4	1.5734634399414	19.1741808255514	5.6008000778379	9.64180439154786e-05	0.00285666226536285	1.52079716836238
ARL8B	1.37860361735027	16.959542910258	5.60049728193122	9.64661830313486e-05	0.00285666226536285	1.52029553628156
VDAC1	1.29727172851566	20.8363157908122	5.59320721691075	9.76328340843245e-05	0.00287410266017464	1.50821431615146
SH2D4A	1.18783919016523	13.7671573956807	5.57757754838534	0.000100184381985119	0.00290712900883341	1.48228664162508
COL6A3	-1.5853157043457	16.918611685435	-5.57724113421244	0.000100240066311324	0.00290712900883341	1.48172818396985
ACTN1	1.39438978830969	14.2071993350983	5.57562651237319	0.000100507776787808	0.00290712900883341	1.47904763540886
ALDH1A3	1.105894724528	17.522389570872	5.56026534177137	0.000103092629943227	0.00295492229845242	1.45352662396515
RAB7A	1.55491892496747	19.3530990282695	5.55770492401722	0.000103530226876635	0.00295492229845242	1.44926943879635
PDIA5	1.19356600443523	18.0255182584127	5.55530602677359	0.000103941990397824	0.00295492229845242	1.44527995388155
EHBP1	-1.91251309712723	14.6632089614868	-5.53985198051822	0.000106636232570229	0.00301429123316413	1.41955921080398
MCU	1.45133686065676	15.148123661677	5.52942337652119	0.000108495747821474	0.0030495273752081	1.4021830465027
NAPRT	-1.09057903289797	16.5970904827118	-5.49865608718137	0.00011418306370023	0.00319135248263283	1.35082733433264
HNRNPLL	-1.33650175730387	13.797400077184	-5.49483865011252	0.000114910254762167	0.00319373473431162	1.34444591382932
GMPPB	1.05227152506509	14.8582766850789	5.48938223778508	0.000115958115523429	0.00320495347071699	1.33532106907547
SARS2	-2.43056233723964	15.3251164754232	-5.4797482876524	0.000117832820488778	0.00322215408052291	1.31919963783614
LAMP2	1.77857271830239	18.9659113883972	5.47870961745512	0.000118036831838182	0.00322215408052291	1.31746073498473
GMDS	1.38808059692384	14.8987584908803	5.4762396889601	0.00011852345663029	0.00322215408052291	1.31332505220029
ASAH1	1.55947240193682	20.9383335113525	5.4572458625321	0.000122336753489836	0.00330774645984746	1.2814923443252
CHCHD7	-3.64834817250573	14.7382486661275	-5.4517247192457	0.000123469215145413	0.0033155260557411	1.27222950438045
KLB	-1.71527481079104	14.4238022963206	-5.44936124395727	0.000123957356053838	0.0033155260557411	1.26826296297284
GALK1	1.22230211893717	17.9451368649801	5.44394115712482	0.000125084463327602	0.00332778184521295	1.2591636004051
HK1	1.78469721476239	19.3847686449687	5.43414958413941	0.000127147986935636	0.00336225412267207	1.24271466083553
RAB14	1.08904139200846	17.7810514767965	5.42784076477241	0.00012849644669356	0.00336225412267207	1.23210918367218
NFKB2	1.3011951446533	14.8377725283305	5.42628452793515	0.000128831383032703	0.00336225412267207	1.22949219061368
ATP6V0D1	1.1959015528361	17.0442939599355	5.42511578336428	0.000129083525111631	0.00336225412267207	1.22752658396751
PI4K2A	1.09433046976727	15.2800029913584	5.41593952362628	0.000131081280871754	0.00336931004618154	1.2120870971741
CACNG6	1.12715593973793	19.1593194007874	5.41023384657473	0.00013233980137843	0.00336931004618154	1.20248098648552
FBN1	-2.4103132883708	19.7321530977885	-5.40994857792064	0.000132403056032465	0.00336931004618154	1.20200058500631
SEC22B	1.1352723439535	18.3818612098694	5.40966718791298	0.000132465481739075	0.00336931004618154	1.20152670395472
SRPX	-1.96230824788414	16.0007445017497	-5.40842846486249	0.000132740657095796	0.00336931004618154	1.19944047120561
MAPT	2.11009089152016	14.1018705368042	5.40430743561552	0.000133660447211289	0.00337321864596278	1.19249834576798
COL16A1	-2.95048205057777	14.9036402702332	-5.40105505844677	0.000134391081484911	0.00337321864596278	1.1870178139522
PPP1R9B	2.42180506388349	13.4682114919027	5.39867350764141	0.000134928745838511	0.00337321864596278	1.18300374559491
EEF1A2	1.448403040568	15.8874063491821	5.3953668081354	0.00013567902032843	0.0033750156306697	1.17742901750064
TRAPPC2L	-1.99198055267333	13.8274741967519	-5.39120712936939	0.000136629055226406	0.00337949061345226	1.17041405698997
RBKS	1.9160839716594	14.7185173829396	5.38468231514491	0.000138133356369113	0.00337949061345226	1.15940554284176
HMOX1	1.39613850911456	17.252329826355	5.38442755360026	0.000138192443259302	0.00337949061345226	1.15897559266391
GOLGA2	-1.47648302714034	14.7274851799011	-5.38277614932852	0.000138576097516434	0.00337949061345226	1.1561883651133
POLR2H	1.4185794194539	14.146732489268	5.36336091002475	0.000143171395731562	0.00347452533543668	1.12339051034526
PGAM1	1.38191286722819	21.1385955810547	5.35345858143256	0.000145576436233292	0.00350750550035816	1.1066421345947
SMARCA2	1.11940987904866	15.329705397288	5.35197486958503	0.000145940429864149	0.00350750550035816	1.10413145467147
RAD23A	1.32542483011886	18.4583206176758	5.34584550674144	0.000147454273687152	0.00351242471366754	1.09375629051538
SLC7A6	-2.19758415222167	15.1626342932383	-5.3454314171309	0.000147557138724928	0.00351242471366754	1.09305517045381
NPM1	1.55073738098142	19.9219230016073	5.34001998002697	0.000148908348619157	0.00352770968752526	1.08389051771051
AHCY	1.20582071940103	18.9705882072449	5.3346368020745	0.000150265385505632	0.00354298717009725	1.07476962890691
HEBP2	1.5343411763509	20.3037193616231	5.32560135787715	0.000152572353645	0.00356119650905026	1.05945141737184
VLDLR	-1.40029176076256	14.8509916464488	-5.32487136323394	0.000152760353748437	0.00356119650905026	1.05821332172135
SCRN1	1.07025718688967	18.0167336463928	5.32078354720439	0.000153817613788611	0.00356119650905026	1.05127886246783
SYNGAP1	1.23174413045253	19.6986193656921	5.32046256990537	0.000153900954662473	0.00356119650905026	1.05073426588426
RRS1	1.20177586873376	15.8474621772766	5.31330935308974	0.000155770607504046	0.00358478273033806	1.03859377142408
NDUFAF7	1.20226383209226	15.2683897813161	5.30753231416945	0.000157297947167863	0.00358478273033806	1.02878369179407
BBC3	2.1195990244547	16.4236450990041	5.30486350731523	0.000158008824528435	0.00358478273033806	1.02425016790916
COL15A1	-1.36869716644287	15.2838919957479	-5.3030430248184	0.00015849566991531	0.00358478273033806	1.02115712637742
PPIE	1.4599526723226	16.9188480377197	5.30152508529252	0.000158902809742137	0.00358478273033806	1.01857775702796
MATR3	-1.17434628804524	17.0726992289225	-5.29863571832376	0.000159680825418826	0.00358478273033806	1.01366708751838
MGARP	1.6800422668457	12.9542797406515	5.29758709334674	0.000159964174097497	0.00358478273033806	1.01188459094866
NUDT19	-1.00443522135417	15.7830294768016	-5.29414727888828	0.000160897352243652	0.00358766083831657	1.00603636914148
ADI1	-1.40600204467773	16.7178543408712	-5.29180927510987	0.000161534879956364	0.00358766083831657	1.00206045172374
NAGLU	-1.44914690653483	15.7217804590861	-5.28727488809711	0.000162778879113692	0.00359922188262496	0.994347270415979
PDCD6	1.2213408152262	18.2960859934489	5.28133979425149	0.000164422354863467	0.0036194744046272	0.98424708262152
KIF28P	1.99406782786053	15.8851120471954	5.2617796839835	0.000169962943457898	0.00368730479535914	0.950925372752228
MACROH2A2	-2.03908538818357	14.2259054978688	-5.2601131519207	0.000170443965860033	0.00368730479535914	0.948083878004982
PSMB10	1.30005041758217	14.5385890007019	5.25435695028171	0.000172116421860316	0.00368730479535914	0.938266379916819
DRG2	1.41594219207763	15.1796368757884	5.25412406757875	0.000172184446520188	0.00368730479535914	0.937869089394595
DDX51	-1.15550804138183	14.0159413814545	-5.25308092843191	0.000172489491717879	0.00368730479535914	0.936089434396285
CCNT1	1.9910891850789	14.8484871387482	5.25275795509333	0.000172584053602121	0.00368730479535914	0.93553839272397
PYGB	1.21910031636556	19.5025898615519	5.25238996219581	0.000172691862777624	0.00368730479535914	0.934910523141986
PRDX3	1.11277516682943	21.8873230616252	5.24470070570415	0.000174960767351425	0.00371276451829325	0.921786803257057
ITGA7.2	1.22432772318523	19.2503833770752	5.24330206916945	0.000175376816441993	0.00371276451829325	0.919398782084831
CSRP1	1.64982668558757	14.7202857335409	5.23970392830876	0.000176451918215958	0.00371969615730673	0.913254095481602
NIBAN1	1.393541653951	14.9524737993876	5.23618454756909	0.000177510169642364	0.00372621558637452	0.907242171549139
MAPRE3	1.26410484313967	16.6452770233154	5.23148839238236	0.000178932636451765	0.00373940470181539	0.899217365280138
MYEF2	-1.5390412012736	13.6863957246144	-5.227731421277	0.000180079221895217	0.00373940470181539	0.892795238031741
PKM.1	0.990461985270166	19.8777265548706	5.22411815049393	0.000181189215134354	0.00373940470181539	0.886616905371971
P4HA1.1	1.6995312372843	16.8621048132579	5.22324928336812	0.000181457197870815	0.00373940470181539	0.885130959526669
HOOK2	1.45109049479163	15.1512592633565	5.2218273076674	0.000181896670922477	0.00373940470181539	0.882698855947988
MVD	-2.05197270711257	18.1122714678446	-5.21329333191875	0.000184557698987766	0.00377849610067546	0.86809672689648
PTPRS	-1.10826587677004	13.4110949834188	-5.20910599669678	0.000185878260375582	0.00378993584167426	0.860928269806188
GRK3	-1.98720391591387	13.3715515136719	-5.1948609908694	0.000190445314159192	0.00385758473961646	0.836523581513799
TSPO	1.65657742818196	20.4544107119243	5.19393293802166	0.000190746903707668	0.00385758473961646	0.834932661000328
CALD1.1	-1.95366191864014	16.3516372044881	-5.19034234354711	0.000191918459622242	0.00386556411587309	0.828776343991394
PTGES	1.60036436716716	17.3323881626129	5.18344913726607	0.000194188778023369	0.00389233488716682	0.816952501441909
ANXA1	1.1614875793457	20.9416348139445	5.18157063221939	0.000194812339076289	0.00389233488716682	0.813729188591607
OSTM1	1.7285175323486	13.9876354535421	5.17725462115287	0.000196252975561797	0.00390543421367977	0.806321539805179
EFHD2	1.21550591786703	16.0973092714946	5.17135521232263	0.000198240202511125	0.00392872269596256	0.79619213762896
SRI	1.20029258728023	18.4018651644389	5.16645409104794	0.000199907175710829	0.00392872269596256	0.787773182958909
GDPGP1	1.31698354085286	14.4516989390055	5.16349206550041	0.000200921731715613	0.00392872269596256	0.782683534453321
CYP51A1	-1.4371423721314	16.3328739007314	-5.16299997909477	0.000201090803185121	0.00392872269596256	0.781837865915299
MAP2K1	1.14872010548909	16.1927262147268	5.16218333265475	0.000201371716074463	0.00392872269596256	0.780434355839662
EXOSC6	-1.68030961354573	14.6077241102854	-5.14799990615522	0.000206316666095117	0.0040094742727469	0.756043785620263
AK3	1.4247938791911	21.2271954218547	5.14115468559918	0.000208748526127667	0.00404094909527294	0.744262544864212
NCK2	1.223801612854	14.3624012470245	5.13555398852366	0.000210760564512272	0.00406408452887036	0.734618485320338
PDGFD	1.24129581451416	17.5143473148346	5.12857481661664	0.00021329626145556	0.0040935511473752	0.722594793526243
SORD	0.984476407368994	16.4011711279551	5.1268322863472	0.000213934331320111	0.0040935511473752	0.719591734154212
NIPSNAP3B	1.79012489318846	17.7754734357198	5.1120872799356	0.000219414207194695	0.00418232061606747	0.694163812268213
BTD	1.27453581492106	15.2084974447886	5.09989369715496	0.000224056774279694	0.00425451317573082	0.673113564100809
ITIH1	1.4222663243612	15.6540475686391	5.09150293478464	0.000227311072304546	0.00429989575937306	0.658616581350514
VARS2	-1.40070343017574	13.8832170963287	-5.082129451481	0.000231005061600185	0.00435322038432167	0.642410475470724
SAR1B	1.40541267395017	21.3627486228943	5.07270735993468	0.000234781539801681	0.00440769117174855	0.626108392295825
DHRS1	-2.9994188944499	13.588084379832	-5.05541101603446	0.000241883135146465	0.00452394209531452	0.596151225087336
PAICS	1.16360473632813	18.0869553883871	5.0515262513009	0.000243508830877443	0.00453729001354037	0.589417315611458
FAM151A	1.917449315389	12.8081351121267	5.0445341293197	0.000246463746498713	0.00456410523222729	0.577291975620017
PSPH	1.06717745463053	17.0082211494446	5.04378446962886	0.000246782775370682	0.00456410523222729	0.575991570299565
MT.ND5	-2.44178072611494	14.7404123942057	-5.03919378619775	0.000248745850225597	0.00458337261063831	0.568026653372588
NOTCH2	1.406618754069	13.9590820471446	5.03201223289104	0.000251849649587369	0.00462343913910392	0.555560887879518
BCL2L1	2.07757663726806	14.0026886463165	5.02578709719001	0.000254572852198358	0.00465624977826041	0.544749712030391
MRPS30	-1.1422077814738	14.1662418047587	-5.02146364837066	0.000256482256500158	0.00466197455529342	0.537238154542772
DNAJB1	1.14988835652666	15.8210744857788	5.02083754744925	0.000256760005658371	0.00466197455529342	0.536150161052168
AARS1	1.22838910420736	19.5622347195943	5.0151787296279	0.000259284662785761	0.00468114685825889	0.526314307885777
TMX1	1.0289141337077	17.4471103350321	5.01163040807293	0.000260880955351639	0.00468114685825889	0.520144636585625
SETD3	1.34160900115966	13.7722956339518	5.00671491979875	0.000263109288458321	0.00468114685825889	0.511595034178812
ARMC10	1.17397276560469	14.7679263750712	5.00670335367177	0.000263114555113692	0.00468114685825889	0.511574913216537
MBLAC2	1.24805641174319	16.2532978057861	5.00596942771491	0.000263448974947357	0.00468114685825889	0.510298105882655
RPIA	1.6567548116048	16.9005227088928	5.00534178985096	0.000263735316051175	0.00468114685825889	0.509206150803803
MAP1B	1.01278877258299	16.2143642902374	5.00388220690334	0.000264402465762964	0.00468114685825889	0.506666588196929
FAR1	-1.25604025522867	14.8402959505717	-4.99835079616762	0.000266946826222015	0.00469722757737374	0.497039797375399
TMEM11	-1.95643266042077	15.061559120814	-4.99469789224466	0.000268641121118674	0.00469722757737374	0.490680115179715
GPX8	1.36981455485026	16.4848251342773	4.99446661792958	0.000268748768631713	0.00469722757737374	0.490277408726284
AMPH	1.05481433868407	14.1657135486603	4.99352801830929	0.00026918610628974	0.00469722757737374	0.488642999394701
KRAS	2.077423731486	15.3859430154165	4.99171801004399	0.000270031575302289	0.00469722757737374	0.48549085368501
NIPSNAP3A	1.52369626363117	16.489843527476	4.98809478053758	0.00027173236141683	0.00470222497629293	0.479179667508046
PIGO	-2.14543406168617	13.4327920277913	-4.98708320105968	0.000272209204657762	0.00470222497629293	0.477417320675712
ECI2	1.31435457865396	19.0282573699951	4.98211392561418	0.000274564375192835	0.00471668188321944	0.468758022274739
DDX23	1.06985791524253	15.6850041548411	4.9813207570707	0.000274942260529375	0.00471668188321944	0.467375571367424
ITM2B	1.31912771860756	15.3303368091583	4.9757578231848	0.000277607898049911	0.00472815439155455	0.457677344099027
CDC123	3.09695339202881	12.7647713820139	4.97552991484154	0.000277717680859385	0.00472815439155455	0.457279929732985
STS	2.2713810602824	12.8689584732056	4.97398686416691	0.000278462158135776	0.00472815439155455	0.454589060947507
CEPT1	1.72081470489503	14.5922129948934	4.96938300807135	0.000280695800880712	0.00474146901850815	0.446558707902237
CLIC1	1.22009277343753	17.7482849756877	4.96844653406146	0.000281152434263297	0.00474146901850815	0.444924906759856
ATP6V1F	1.2558266321818	15.9858471552531	4.96152033760516	0.00028455389780985	0.00478262041082434	0.432837681009541
CD44	1.2344805399577	18.8709592819214	4.95792569943881	0.000286336146054315	0.00479637147010174	0.426562033593487
EIF5A	1.34155654907222	22.2168321609497	4.95136113288435	0.000289621059956432	0.00483473366765433	0.415097015867933
HRAS	1.28389135996496	15.1029174327851	4.94899689533074	0.000290813745788777	0.00483473366765433	0.410966494508268
NUP188	-1.40606466929119	13.6032698154449	-4.94755880078362	0.000291541728702774	0.00483473366765433	0.408453665632173
MYO1D	-1.89361890157064	15.6392548878988	-4.94259112706229	0.000294071108279042	0.0048512392718609	0.399771413257191
ATIC	1.2913907368978	18.3533080418904	4.94097801115229	0.000294897375472445	0.0048512392718609	0.396951397596188
MTCH2	-1.68082873026531	18.0133258501689	-4.93987760933835	0.000295462411934443	0.0048512392718609	0.395027503499549
GOLGA5	1.2753340403239	14.9008109569549	4.9359273360187	0.000297500137355752	0.0048686288925818	0.388119720356396
CAPNS1	0.995505015055372	18.9623082478841	4.92334107739748	0.000304091114562664	0.00493925013868664	0.36609678958214
PLXNB2	0.965525309244795	14.3741108576457	4.92103764933203	0.000305313750637156	0.00493925013868664	0.362064117642011
SELENOM	1.80506706237793	17.326486269633	4.91937134745762	0.000306201405044751	0.00493925013868664	0.359146450604407
FLNB	1.06282997131346	18.9186786015829	4.91674958085271	0.000307603502817085	0.00493925013868664	0.354555052567753
LGALS8	1.2105474472046	14.318874279658	4.91431268890564	0.000308912741883067	0.00493925013868664	0.350286620520667
HLA.B	-1.52454026540117	15.1647783915202	-4.91417490341171	0.000308986941743227	0.00493925013868664	0.350045254078135
PPP4C	-1.41449133555091	13.8494198322296	-4.91348185218219	0.000309360444011585	0.00493925013868664	0.348831160811597
UGDH	1.11653963724773	18.6584699948629	4.91274512965854	0.000309757998647283	0.00493925013868664	0.347540495678627
ERC1	1.3781407674154	14.7453134854635	4.90092827050754	0.000316208079112151	0.00501357901617478	0.326828945334979
FMNL2	1.70034790039064	13.6974839369456	4.90051724901606	0.000316434936900277	0.00501357901617478	0.326108218890725
NHLRC2	1.0643507639567	16.3351709047953	4.89711786225464	0.000318317707547155	0.00502739871443522	0.320146557867933
PA2G4	1.14902814229326	19.563890616099	4.89529332430248	0.000319333056968429	0.00502747455195548	0.316946168192745
MRPL10	0.965550740559896	15.8827935854594	4.88766823217639	0.000323613115879096	0.00507878628232966	0.303566497166292
GRWD1	-1.13643328348793	15.0786462624868	-4.87256081945103	0.000332270839694753	0.00519040920438738	0.277035650057551
PRKRA	-1.0723807017009	16.8631332715352	-4.87162990694985	0.000332812168080317	0.00519040920438738	0.275399875004423
PMVK	1.33505694071453	17.7122939427694	4.85669094044641	0.000341626212751309	0.005311220026368	0.249134392905325
TAMM41	-1.44796339670817	15.6248743534088	-4.85173333022395	0.000344604754483971	0.00531955463589259	0.240411713744801
HMGB1	1.39874331156413	20.2302840550741	4.85071092952659	0.000345222376847459	0.00531955463589259	0.23861246009102
CRLF3	1.43788401285803	15.0897168318431	4.85046670733965	0.000345370079878052	0.00531955463589259	0.238182650392471
ASS1	-1.71550369262697	19.6013167699178	-4.84634809566262	0.00034787092676947	0.00534153660703122	0.230933114064802
HINT1	1.1157906850179	17.8540995915731	4.84281190148019	0.000350033195263683	0.0053425693661844	0.224707027126173
DCK	1.5920311609904	14.108557065328	4.8417089067948	0.000350710505247221	0.0053425693661844	0.222764688479456
PARK7	1.21630732218424	20.6015133857727	4.83868861946421	0.000352572161633131	0.0053425693661844	0.217445270352404
PRUNE2	-2.36868381500243	13.3532795111338	-4.8363886613874	0.000353996729330337	0.0053425693661844	0.213393743419012
DUS2	-1.79235331217447	13.4208462238312	-4.83595646346371	0.000354265097087266	0.0053425693661844	0.212632323824742
TMED7	1.0717372894287	15.8895807266235	4.83576912952911	0.000354381485596151	0.0053425693661844	0.21230228314348
CISD2	2.16442394256593	16.2444423039754	4.83225105763632	0.000356574646744616	0.00535939234910714	0.206103400670322
AP3M2	-1.2808787027995	13.7071673075358	-4.82518266152147	0.000361023969064757	0.00538565395288663	0.193644087245092
DNAJB12	1.30199972788496	15.9807191689809	4.82446480210395	0.000361479064801808	0.00538565395288663	0.192378379423209
PLIN5	-1.1769886016846	12.9862340291341	-4.82432221359757	0.000361569531711384	0.00538565395288663	0.192126963997303
PEX11B	-1.0165316263835	15.26309521993	-4.81870113122528	0.000365154766504472	0.0054228207861485	0.18221370096664
GMFB	1.19667943318683	15.9391516049703	4.80204951141705	0.000375994643889756	0.00556718259926053	0.15282386579701
SUPT16H	-1.0405387878418	14.2142553329468	-4.78488725671488	0.000387518505794378	0.00572078506328496	0.122496518308536
VIPAS39	1.1286296844482	15.1920654773712	4.77583822085587	0.000393742250543893	0.00579546655756174	0.106491261474564
ANAPC10	-1.18632062276203	13.0961609681447	-4.76600530671362	0.000400623350224072	0.00587935447600223	0.0890880464312236
PRELP	-1.833415667216	15.2462863127391	-4.76086762131655	0.000404268438875689	0.00591539848060751	0.0799901405742185
ARPC4.TTLL3.ARPC4.ARPC4	1.1902275085449	16.892692565918	4.75737071828392	0.000406769172766841	0.00593453558508808	0.0737959019948571
KCNB1	2.66455078125	15.5096458594005	4.75206704329871	0.00041059277860914	0.00596043342375999	0.0643983682799307
EPB41L3	1.07703463236486	17.3008313179016	4.75158736747212	0.000410940435045161	0.00596043342375999	0.0635482646406338
GGCT	1.22648938496907	17.9865608215332	4.74643174943627	0.000414696508897886	0.00599742770862496	0.0544094583656012
SEC13	0.999753952026357	17.3500247001648	4.74050665480307	0.000419057378492292	0.00603106675423109	0.0439026628874375
EIF2S2	0.997934341430629	16.2480370203654	4.73998033234787	0.000419447054666122	0.00603106675423109	0.0429691431312706
CASP4	1.51053047180176	13.6510474681854	4.72944111240435	0.000427329982432461	0.0061267050795432	0.0242689790403023
ZYX	-2.74564043680827	15.7565899689993	-4.72685499182867	0.000429287772090128	0.00613708812111605	0.0196782525992498
ACOT13	1.37200800577803	18.9530838330587	4.72213268327565	0.000432886871795118	0.00617080855925706	0.0112933950684884
STRBP	-0.975143432617232	12.3766538302104	-4.71366116214167	0.000439422380177403	0.00624607526109308	-0.00375528700391392
SRXN1	1.43138217926026	15.1275027592977	4.70946891163853	0.000442694484058183	0.00626780800284918	-0.0112055511127904
SUMF1	1.41980012257893	15.0497566858927	4.70847871894559	0.00044347103859355	0.00626780800284918	-0.0129655835882758
QPCTL	1.10324796040853	15.4742866357168	4.69931675724624	0.000450723887804252	0.00635227009015908	-0.0292562562517382
DCUN1D3	1.2564837137858	14.7358628114065	4.69754721733299	0.000452138871081782	0.00635421153568324	-0.0324037991814619
ATP6V1C1	0.94777456919353	15.7684037685394	4.69072754598512	0.000457635499633772	0.00641334256529018	-0.0445377076780824
GSK3B	-1.83177852630617	14.1763971646627	-4.68827425479535	0.000459629813291149	0.0064231975312457	-0.0489040936785692
PRKCD	1.3174804051717	15.7596491177877	4.67864143291911	0.000467548362328221	0.00650313667341444	-0.0660556282878195
MPZL1	-1.18302504221597	14.433111111323	-4.67814002272423	0.000467964407855753	0.00650313667341444	-0.06694870803602
EXOSC1	1.31127897898359	14.9344511032104	4.6737838691116	0.000471595182220974	0.00653533713523495	-0.0747088715130744
RPS19	1.26088396708169	20.0095844268799	4.6669844702068	0.000477321047596725	0.00658212013406511	-0.0868260092121877
GSN	0.932074228922534	18.8466882705689	4.66608907742704	0.000478080441939319	0.00658212013406511	-0.088422088714319
CMC1	1.53648916880289	14.3775053024292	4.66507713277276	0.000478940198699813	0.00658212013406511	-0.0902260419304124
USP7	-1.3256568908691	14.8469395637512	-4.6543115190313	0.000488186967268094	0.00669071670016189	-0.109424981884427
COLGALT1	1.5198059082031	17.8493426640828	4.65119102267636	0.000490901787739372	0.00670944064286641	-0.114992504654456
MRPS31	1.13055102030437	16.4111723899841	4.64890931895516	0.000492896797803328	0.00671825087416865	-0.119064198581719
PLP2	1.28883552551266	16.9815680980682	4.64459823366149	0.000496689252562364	0.00675144544125071	-0.126758992287801
NT5C3A	1.21191501617437	15.0909808476766	4.64003936886231	0.000500732709641349	0.00678786166339431	-0.134898421891308
MDH1	1.22788111368812	20.9393196105957	4.63612287749217	0.000504233753125084	0.00681674707010134	-0.141892901702256
RAB18	1.11200332641603	18.3892218271891	4.63283344659916	0.00050719391914445	0.00683340650046337	-0.147768900216063
DDRGK1	1.53920841217043	16.5560201803843	4.62995826320666	0.00050979610330233	0.00683340650046337	-0.152905954323522
S100A11	1.26006571451823	21.7307292620341	4.62804860525098	0.000511532108097586	0.00683340650046337	-0.156318450206162
SLC39A6	-1.34156640370684	13.9498510360718	-4.62715561367172	0.000512346004432093	0.00683340650046337	-0.157914342882328
TMEM59	-1.132293065389	12.6308306058248	-4.62705651338022	0.000512436410050553	0.00683340650046337	-0.158091453794784
TXNDC12	1.35625902811687	18.2026290893555	4.6256652707216	0.000513707342949407	0.00683340650046337	-0.160577987799185
ABHD5	-0.939025243123371	17.255811214447	-4.61984613122336	0.000519058891853047	0.00688618129858375	-0.170980838867196
PSMB3	1.22211201985676	18.6058096885681	4.61772533864992	0.000521023654044125	0.00689386350763171	-0.174773150751717
C2orf69	-1.56712945302324	15.9605776468913	-4.61253754310007	0.000525862432802235	0.00693943130819926	-0.184051950264735
GNA11	1.23821640014643	15.9630382061005	4.60877005613093	0.000529405722741318	0.00696770759428058	-0.19079236724002
RPS10.NUDT3	0.963813781738265	14.9983721574147	4.6046760267752	0.000533284274405037	0.00700023552814	-0.198118864225701
DNAJC5	1.13883622487386	15.8541278839111	4.6031272821152	0.000534759195027777	0.00700112367174525	-0.200890935342906
NOSIP	-1.80790424346924	13.1159212589264	-4.59309409448601	0.000544417405942699	0.00710886245292631	-0.218855861759548
ENSG00000284292	0.861252466837566	17.3327433268229	4.58636370635698	0.000550997704363748	0.00716682954876973	-0.230913444890091
NIP7	1.25830109914146	15.1570301850637	4.58561192762985	0.000551737832598755	0.00716682954876973	-0.232260589269916
SSB	1.17068227132163	17.5250056584676	4.58408061390192	0.000553248612290062	0.00716773918266421	-0.235004815794252
ANGPTL4	1.3865203857422	14.7687086264292	4.57867757172957	0.000558613632939026	0.00720166410115206	-0.244689605589421
GLUD1	1.27461942036946	21.6229139963786	4.5785286399049	0.000558762280008984	0.00720166410115206	-0.244956608600718
EEF1A1	1.0368461608887	24.0038150151571	4.56486902753031	0.000572572038103571	0.0073183609601725	-0.269456118926685
ACOX1.1	-3.03769715627034	16.6877436637878	-4.56390485845708	0.000573560105962704	0.0073183609601725	-0.271186227146507
REEP6	1.0944770177206	16.5414210160573	4.56333212745083	0.000574147871613561	0.0073183609601725	-0.272213987448705
SURF6	1.17180824279786	14.8209120432536	4.56321566045726	0.000574267472493648	0.0073183609601725	-0.272422990898365
SLC19A3	-1.62907886505127	15.195037762324	-4.56233595491216	0.000575171685513055	0.0073183609601725	-0.274001698020528
ALCAM	1.50690746307373	13.9208412965139	4.55094986974644	0.000587009326905333	0.00744677011903272	-0.294442896250771
PCYOX1	0.980106989542598	19.8929357528687	4.54976331058556	0.000588257418448213	0.00744677011903272	-0.296573941855248
IMMT.1	-1.9534873962402	18.0233163833618	-4.54794973910848	0.000590170365715754	0.00745202428790832	-0.299831399827248
LSM14A.1	-1.72634506225587	14.0101708571116	-4.54581294096519	0.00059243254394646	0.00746165039527504	-0.303669897736951
NLN	1.15151913960776	14.9263096650441	4.54360024253065	0.000594784568361115	0.00747235663534481	-0.307645281491333
PKM	1.73495992024736	17.6385275522868	4.53224646475014	0.000607006706719904	0.00754766510437492	-0.328052356520872
C19orf12	1.03162701924637	17.9188954035441	4.53171262143202	0.000607587758878279	0.00754766510437492	-0.329012231247779
CIAO3	1.2638200124105	13.3384897708893	4.53099478185446	0.000608369988951917	0.00754766510437492	-0.330302989739776
TSPAN3	1.11256154378253	14.9221651554108	4.53065208240346	0.000608743797350353	0.00754766510437492	-0.330919223190846
CASP7	1.163215637207	17.6752146085103	4.52989165969358	0.000609574100215148	0.00754766510437492	-0.332286642713416
RPL31	1.1282157897949	18.9731780687968	4.52834357024881	0.000611268089108527	0.00754766510437492	-0.335070671874171
TXNDC9	1.34828027089437	14.6432119210561	4.52655122677185	0.00061323545828796	0.00754766510437492	-0.338294291852399
GABARAPL2	2.36290041605629	13.5115528106689	4.52594529257137	0.00061390204900643	0.00754766510437492	-0.339384175793179
IDH3G	-1.23206996917727	16.3295745054881	-4.52546310897007	0.000614433038647607	0.00754766510437492	-0.340251500703284
LAGE3	-2.33378950754803	13.7735127607982	-4.51066370206337	0.000630964463580648	0.00770219183562373	-0.366884375985006
STIM1	1.28628985087076	17.4284693400065	4.51037163906648	0.000631295314388798	0.00770219183562373	-0.367410213354365
SNRNP200	1.0556602478027	17.2468991279602	4.51005241492067	0.000631657139484318	0.00770219183562373	-0.367984963072217
ACSF2	1.05074818929036	19.2534515062968	4.5062851715091	0.000635943421794249	0.00772063315841129	-0.374768574707366
PSEN1	1.91017723083499	14.2632293701172	4.50599634494007	0.00063627328541681	0.00772063315841129	-0.375288724277461
RAB35	1.24096298217774	15.8830362161	4.49666904027642	0.000647021850228002	0.00783195548633652	-0.392091247207188
WDR26	-1.28775024414061	14.1756126085917	-4.48261383706678	0.000663575927333591	0.0080128403846714	-0.417428722532137
ECHDC2	-1.58772691090904	14.5058076381683	-4.47720115254574	0.000670067584246388	0.00807163736471133	-0.42719195699229
SLC25A5	-2.1828161875407	16.1320695082347	-4.47372974194873	0.000674265635188309	0.00810258824894163	-0.433455249729647
TRUB1	1.24902629852297	13.7172257900238	4.46955312476473	0.00067935269103576	0.00814404732024797	-0.440992635519561
EIF2B5	-1.95415941874187	15.0282919406891	-4.46808548203408	0.000681149695725159	0.00814596090440545	-0.443641682115188
RNH1	0.871355692545599	17.2309734026591	4.46371365297129	0.000686531905607067	0.00819063844219462	-0.451534061796627
CRK	-1.6253185272217	16.326416015625	-4.45954836044449	0.00069170088355249	0.00823256434371684	-0.459055493453937
MTMR6	1.46678161621093	19.1516431172689	4.45815825518136	0.000693434923070882	0.00823350535149794	-0.461566074566462
TMEM258	1.31633186340327	15.3898120721181	4.45546380772495	0.000696808869326098	0.00825386696404128	-0.466432934099435
ECI1	1.03793589274083	19.6657032966614	4.45214343971557	0.000700990011821638	0.00826740530372124	-0.472431432311423
ARPC2	1.2753537495931	18.6116302808126	4.45191756602548	0.000701275384556857	0.00826740530372124	-0.472839533091341
NID2	-1.24282582600914	16.6310619513194	-4.44853784032783	0.000705559804484726	0.00827497828138402	-0.478946553749635
MTRES1	1.22921657562256	16.577597061793	4.44806795821394	0.000706157611388418	0.00827497828138402	-0.479795707016446
GRN	-1.83367252349854	14.7442619800568	-4.44747897024223	0.00070690769237954	0.00827497828138402	-0.480860137065616
PSMA7	1.32541020711263	19.05641857783	4.43903565231296	0.000717751591150113	0.0083821928778681	-0.496123105862252
ASH2L	-1.20304234822587	13.8097448348999	-4.4345402053974	0.000723595383858297	0.0084215408629007	-0.504252594504962
CBR1	1.15255482991537	20.3252110481262	4.43326555679745	0.000725261304474555	0.0084215408629007	-0.506558035159896
XRN2	-1.11166858673097	15.1286884148916	-4.43191556116894	0.000727030036846703	0.0084215408629007	-0.508999941730233
GOLM1	-1.4860897064209	13.0563730398814	-4.4311156940042	0.000728080112786514	0.0084215408629007	-0.510446852433681
LSS	-1.88949012756354	19.0796766281128	-4.42997166179338	0.000729584746112603	0.0084215408629007	-0.512516453645065
NPTN	1.13492457071939	18.2553826967875	4.42749412402464	0.000732854266684389	0.00842447961408168	-0.516998892838711
TOMM70	-0.86951128641763	17.4975171089172	-4.4252101434687	0.000735881810393877	0.00842447961408168	-0.521131713279152
PTGR1	1.0744794209798	16.9652423858642	4.42454874769903	0.000736760945748377	0.00842447961408168	-0.522328598827372
CALU	1.3948351542155	21.0498223304748	4.42357584751005	0.000738056115399934	0.00842447961408168	-0.52408927729139
RAC1	1.13816769917806	19.1541242599487	4.41921523470084	0.000743890220323352	0.00842447961408168	-0.531981989689236
PDLIM5	1.0056864420573	18.1136016845703	4.41896152828507	0.000744231124315932	0.00842447961408168	-0.532441259691409
SMIM26	-1.86743323008217	14.9560329119364	-4.41865768267601	0.000744639613155633	0.00842447961408168	-0.532991302613182
RCL1	1.5440870920817	13.6041238307953	4.41847063982826	0.000744891188360518	0.00842447961408168	-0.533329905667411
DYRK4	-3.1231911977132	18.3776944478353	-4.41753129328135	0.000746155955028611	0.00842447961408168	-0.535030456875377
ABRAXAS1	-1.77517159779864	15.5753839810689	-4.4170736351977	0.000746772966795984	0.00842447961408168	-0.5358590140781
ABHD11	0.851009051005031	16.1122626463572	4.41241996689648	0.000753077118989509	0.00847637707459911	-0.544285387128242
PPP2R1A	-1.00115331014003	18.8370326360067	-4.40897257681147	0.000757782711949184	0.00851008801793949	-0.550529011336302
TOE1	-0.921450297037733	12.9483572642008	-4.40638575513283	0.000761333653908369	0.00852281508173748	-0.555214856313471
ARMCX3	1.21712621053056	13.5985146363576	4.40565328088941	0.000762342253542348	0.00852281508173748	-0.556541807742909
DNAJC10	1.35039552052816	14.7582772572835	4.39743380547993	0.000773755670816419	0.00862608385525005	-0.571436025734991
POGZ	-1.53629811604817	12.7452887694041	-4.39651166839433	0.000775047132320959	0.00862608385525005	-0.573107432321184
MTARC1	-2.66026496887203	16.5189512570699	-4.38232902921032	0.000795193759750002	0.00883055570258093	-0.598824970618393
SIAE	1.48413594563803	17.5089082717896	4.3798908466469	0.000798711506027106	0.00884986579618007	-0.603248226239466
DCN	-1.6252619425456	15.0883548259735	-4.37710082312672	0.000802756659766613	0.008874920849642	-0.608310520535333
GFUS	1.05175209045409	16.0652560393016	4.37309062571333	0.000808608098795631	0.00891979000334426	-0.615588116718963
PDIA6	1.21193313598633	19.6132316589355	4.36757117706983	0.000816734065257904	0.00898949551915503	-0.62560732508134
ADSS2	1.05450693766273	14.8833273251851	4.36349207242878	0.000822793800823093	0.00902288838522234	-0.633013918593179
IRS1	-1.42586644490557	13.5959471861521	-4.36308891120257	0.000823395241586119	0.00902288838522234	-0.633746045608826
MRAS	1.11723264058429	17.4477663040161	4.35769173162684	0.000831490795342482	0.00909157517984363	-0.64354871301018
ELOC	1.1298236846924	18.1503793398539	4.35574396687314	0.000834432561435688	0.00910373244110207	-0.647087073017606
NAPG	1.24727408091227	15.9474044640859	4.3545337204593	0.000836265857316226	0.00910376945327839	-0.649285829455815
TTC37	-1.03764216105147	14.5006190141042	-4.34865994783078	0.000845222927811633	0.00916172147546686	-0.659959285392795
MRPL16	1.2423063913981	15.2296145757039	4.34862768899941	0.000845272393414933	0.00916172147546686	-0.660017913648082
NUBP2	1.300848642985	15.6909671624501	4.34494430849474	0.00085094022976201	0.00919682074137074	-0.66671289104257
EMC7	-1.09613355000813	16.7953995068868	-4.34412394975252	0.000852207911913951	0.00919682074137074	-0.668204173258951
DDAH2	1.23332786560059	17.5588968594869	4.3405201711163	0.000857799947030427	0.00922745669525154	-0.674756062984521
ARL2	0.963893254597995	16.8361838658651	4.3399063047039	0.000858756271336977	0.00922745669525154	-0.675872237942679
GSTP1	1.06596056620279	19.9484454790751	4.33472919116014	0.000866865566955706	0.00929451766294103	-0.685287111333246
LRSAM1	1.14629046122234	14.2021021048228	4.33124230190517	0.000872371965498089	0.00933338461887861	-0.691629706889247
EHD4	0.909793217976901	18.8774538040161	4.33006287822256	0.000874242659778379	0.00933338461887861	-0.693775330504865
HABP4	0.918930689493862	15.6724896430969	4.32827841359207	0.000877080909605758	0.00934363495779153	-0.697021912750917
RABL3	1.1491101582845	15.0606931050618	4.32659956058815	0.00087975988565757	0.00935214835715045	-0.700076634903721
DDX18	-1.2789001464844	13.937128384908	-4.32492270745564	0.00088244412277698	0.00936068125973449	-0.703127994081245
PTPN13	-1.593230565389	13.219891389211	-4.32153772946413	0.000887888504167785	0.00938924740005751	-0.709288455953232
WDR45B	1.0453847249349	14.6122786998749	4.32090399018476	0.000888911663402429	0.00938924740005751	-0.710441948823591
MCL1	-1.46706199645996	13.1078860759735	-4.31929955257968	0.000891507452319732	0.009396715201887	-0.713362421739177
UCHL3	0.881425221761067	17.3637599945068	4.31558296856219	0.00089755060918682	0.00944041074144699	-0.720128486733682
PRMT5	-1.61366303761803	16.7869886557261	-4.31375245514815	0.000900542580068936	0.00945189733300202	-0.723461442031131
PACSIN2	1.10094038645427	16.0082538127899	4.3114325867979	0.000904349230159358	0.00945968775025355	-0.727685870568203
CAST	1.17227745056153	18.2159544626872	4.31098370715491	0.000905087712386069	0.00945968775025355	-0.728503330651921
THG1L	1.2918504079183	13.0011587142944	4.30795382587855	0.00091008871739443	0.00948517728320517	-0.73402159398757
TRMT5	1.20801639556886	13.3869465192159	4.30680016215384	0.000912000415800828	0.00948517728320517	-0.736122972502136
CLIP1	0.890800476074229	15.8572449684143	4.30604969791791	0.000913246214805081	0.00948517728320517	-0.73748999914129
SEC23IP	0.955403010050432	16.5772698720296	4.30486775737281	0.00091521185098947	0.00948578949723461	-0.739643102319326
ALAS1	1.64363002777096	13.616668621699	4.3023091008795	0.000919482050105647	0.0095102353415293	-0.744304586138769
DAG1	1.22108459472656	17.2601294517517	4.29958694238136	0.000924047750459816	0.00953762978949706	-0.749264637589345
ANXA2	1.06933339436847	22.5288855234782	4.28980462540196	0.000940649428364553	0.00968888386358934	-0.767094884165703
ACTB	-1.85605557759604	21.0637693405151	-4.28665629260139	0.000946057860259432	0.00971104191227305	-0.77283529942703
TAZ	-2.74029318491621	11.9717151323954	-4.28517557469049	0.000948612650756335	0.00971104191227305	-0.775535446617429
STK24	1.10327784220373	14.9458623727163	4.28515016354788	0.000948656556656221	0.00971104191227305	-0.775581786650594
FLOT1	1.0133164723714	15.7456659475962	4.27593553021685	0.000964717132266459	0.00985516988300951	-0.792389723759586
SCPEP1	1.12847963968913	15.667356411616	4.2712616020847	0.000972970708764282	0.0099191173690621	-0.800918257806778
ELOB	1.10992558797199	16.9314557711283	4.26723462130892	0.000980140382379149	0.00997177587389829	-0.808267949836633
EPB41L1	1.33328787485756	13.9920988082886	4.26245073277247	0.000988728678943259	0.0100237305403679	-0.817001055346663
TMUB1	2.41326522827146	16.4290685653686	4.26214691836646	0.000989276722677513	0.0100237305403679	-0.817555748102645
ANXA6	-2.72383467356364	14.2891515096028	-4.25896773907528	0.00099503043619854	0.0100615374392027	-0.823360687925643
HMGN5	-1.6393661499023	14.296333471934	-4.25633322534249	0.000999824606281976	0.0100895079437177	-0.828171821667419
TWF1	0.964625358581596	15.3312248388926	4.25480272499878	0.00100262069740579	0.0100972428534288	-0.830967108198556
VPS26A	1.21426677703857	16.9139209588369	4.24746961712463	0.00101613018078012	0.0101882901134371	-0.844363208811504
EXOSC10	-2.17498842875164	12.9405597845713	-4.24640832178789	0.00101810088455897	0.0101882901134371	-0.846302390813782
TFAM	1.34808762868246	16.1201957861582	4.24552080753257	0.00101975192845795	0.0101882901134371	-0.847924122303342
ALDH3A2	1.17160097757977	19.4783703486125	4.24546654645403	0.00101985296009883	0.0101882901134371	-0.848023274495253
TXN	1.34634971618653	21.3080685933431	4.23826365450045	0.00103335663882175	0.0103025035634032	-0.861187637832193
CTCF	0.961499214172367	13.471407810847	4.23605158785549	0.00103754069677191	0.0103235299328805	-0.865231472913695
GOT1	1.05615615844727	19.7926959991455	4.23170817273691	0.00104580712721546	0.0103850108940058	-0.87317288029629
CMBL	0.800593058268227	17.7598013877869	4.22476122885782	0.001059170305419	0.010470865704623	-0.885878081257583
FKBP5	1.0061912536621	18.5186057090759	4.22395657984911	0.00106072948781843	0.010470865704623	-0.887349978205675
SLK	1.24124813079836	15.2319326400757	4.22393363066184	0.00106077399160838	0.010470865704623	-0.887391958655982
DNASE2	1.31866264343263	15.3192806243897	4.22285298676704	0.00106287179514264	0.010470865704623	-0.889368810823228
NANS	-1.4349985122681	15.0497577190399	-4.21625357068774	0.0010757762426837	0.0105770490263862	-0.901443586188826
SNF8	1.65361022949216	14.1089872519175	4.20862018752388	0.00109090449735225	0.0106582932421895	-0.915415045130064
RPS27L	1.14914004007977	20.1302933692932	4.20652389075926	0.00109509737403104	0.0106582932421895	-0.919252826591407
GPC1	1.21424929300946	16.2085118293762	4.20617074155416	0.00109580535594124	0.0106582932421895	-0.919899390562461
VTA1	0.803307851155594	16.0509889920553	4.20538157785111	0.00109738915366059	0.0106582932421895	-0.921344272574933
ACSL5	-1.30818907419844	16.3414913018545	-4.20510019342077	0.00109795444438075	0.0106582932421895	-0.921859473460347
RTN3.1	0.973790486653641	22.5072310765584	4.20494148582058	0.00109827341455444	0.0106582932421895	-0.922150062270846
BAG3	1.3939069112142	17.1318494478861	4.20399445395696	0.00110017874658491	0.0106582932421895	-0.923884095313928
SEPTIN8	1.03760210673016	15.1620914141337	4.20251556892847	0.00110316094083884	0.0106582932421895	-0.926592120199707
STUB1	0.94563229878743	16.8955507278442	4.20243640660037	0.00110332080798544	0.0106582932421895	-0.926737081853672
C2CD2	0.97185198465983	15.3550166289012	4.19452482725265	0.00111941936787414	0.0107928514635152	-0.94122751290775
ERO1A	-1.64598846435548	16.8254324595134	-4.18985897225967	0.00112902696204158	0.0108368154701868	-0.94977582340835
ITGB1BP1	1.6125192642212	12.8963958422343	4.18959978476931	0.00112956315090793	0.0108368154701868	-0.95025073649738
SSR1	1.29076321919756	19.6572648684184	4.18868869132822	0.00113145004344013	0.0108368154701868	-0.951920193085091
OSTC	-1.52374140421548	15.2349871794383	-4.18808973281736	0.00113269227025068	0.0108368154701868	-0.953017743715336
FNTB	-1.9654452006022	14.7982927163442	-4.18485528151714	0.00113942481593071	0.0108803041444439	-0.958945195253899
RTN4.2	1.10032908121743	15.772345940272	4.18368321051493	0.00114187467626698	0.0108828094146135	-0.961093355758735
TRAPPC13	-0.964613914489771	13.5342570145925	-4.18218312299642	0.00114501808837095	0.0108919024658614	-0.963842875779651
CST3	-1.95088132222494	16.1608360608419	-4.18012715496949	0.00114934085222679	0.0109121579004357	-0.967611589597002
ABHD2	1.89946810404463	13.3090257644653	4.17796140077184	0.00115391266186683	0.010912801225562	-0.971581943622246
H2AC21	-1.17947069803877	18.511071840922	-4.17724627140084	0.00115542638526431	0.010912801225562	-0.97289303861127
POLG2	1.11604881286623	15.2848622004191	4.17606787899151	0.00115792517451313	0.010912801225562	-0.975053561262998
ACTB.ACTG1	0.830250422159796	24.6904007593791	4.17450626652946	0.00116124517754101	0.010912801225562	-0.977916882761484
GARS1	0.924683252970397	17.4213129679362	4.17296409601389	0.00116453348600288	0.010912801225562	-0.980744762063648
TPD52L2.1	1.33815066019693	13.5630400975545	4.17235794863227	0.00116582857843795	0.010912801225562	-0.981856310952445
CUL4A	-1.15831152598064	14.7873973051707	-4.17208183508865	0.00116641901420729	0.010912801225562	-0.982362656523557
VDAC2	0.981296539306591	21.0170359611511	4.17183045226866	0.00116695683457266	0.010912801225562	-0.982823655818417
ADIRF	1.72320111592606	20.448609828949	4.17020855694301	0.00117043295024142	0.0109247728470001	-0.985798104735792
EIF2B4	-1.87681198120117	15.6010740598043	-4.16444640324488	0.00118286927430808	0.0110201772278702	-0.99636733418634
PGP	0.974335670471199	16.5664964516957	4.1558392717432	0.00120170026846478	0.0111734416800896	-1.01216022600326
NEDD4	1.48713652292886	14.4922369321187	4.15410203144734	0.00120553841820798	0.0111734416800896	-1.01534858130868
YWHAH	0.879191080729132	16.7026813824972	4.15386732789197	0.00120605792607198	0.0111734416800896	-1.0157793520136
CCDC59	1.30219459533693	14.2473874092102	4.14977665637276	0.00121514965256807	0.0112305321133124	-1.02328804177929
CLYBL	-1.13194370269777	14.6377503871918	-4.14906657174371	0.00121673503700007	0.0112305321133124	-1.02459159081264
ADGRG6	-2.86112435658777	13.2727231184641	-4.14423325641226	0.00122758305674708	0.0112966343531368	-1.03346554711015
PTPN12	1.15405337015786	15.4519386291504	4.1437935608239	0.00122857485719061	0.0112966343531368	-1.03427292409673
RPS23	1.05493577321367	16.4053444067637	4.14284879898959	0.00123070870741712	0.0112966343531368	-1.03600776737441
LAMB2	0.92156982421877	14.9656365712484	4.13692193722555	0.00124418265390163	0.0113889161823238	-1.04689281339172
CTTN	0.955130894978826	18.0040980974833	4.13641559554995	0.00124534078455962	0.0113889161823238	-1.04782287608657
ZNF577	1.61137962341309	15.7940708796183	4.13200712353013	0.00125547114887879	0.0114604935149945	-1.0559213770523
PYCR2	1.0349286397298	15.64049188296	4.13043951112941	0.00125909385567857	0.0114605037316015	-1.05880151613824
HSPBP1	-1.00266710917157	13.8466578324636	-4.1300138065894	0.00126007950576604	0.0114605037316015	-1.05958368842719
TSC22D4	1.58696428934733	13.0985587437948	4.12364597755013	0.00127491848170872	0.0115743055593081	-1.07128545308371
NCBP1	-1.74937438964847	14.7175418535868	-4.11625075615031	0.00129237786402963	0.0116886126484646	-1.08487934372413
HBB	1.32566452026363	18.1340244611104	4.11562644748498	0.00129386302854573	0.0116886126484646	-1.08602715056046
CPT2	1.28942998250323	19.137370745341	4.11533460114517	0.00129455790337769	0.0116886126484646	-1.08656372804715
EBNA1BP2	0.977641423543302	14.3248687585195	4.11014429142868	0.00130698026962021	0.0117793964517401	-1.09610758049949
COL1A1	-1.39132213592531	14.9940589269002	-4.10633064796664	0.00131618598680777	0.0118409137149524	-1.10312142331905
TSKU	0.9300950368245	14.8175588448842	4.10346633958136	0.00132314402595652	0.0118611808331126	-1.10839006704262
LAMC1	-1.0817813873291	17.2142384847005	-4.10344044260696	0.00132320710801558	0.0118611808331126	-1.10843770524106
TIMM8A	-1.93424415588381	15.4969586531321	-4.09924375178375	0.00133347081126711	0.0119316857662839	-1.1161583393278
MCEE	1.11241213480629	18.6165885925293	4.09520994234981	0.00134341347094394	0.0119815956122481	-1.12358063899307
VSTM4	1.178892771403	13.7183287143707	4.09424532814175	0.00134580237627675	0.0119815956122481	-1.12535574142647
GIT2	-1.2148195902506	15.0621326764425	-4.09192909684341	0.0013515564993894	0.0119815956122481	-1.12961841646577
TMEM109	1.04043960571286	17.221844514211	4.09161735091174	0.00135233289022339	0.0119815956122481	-1.13019217019032
PPIH	1.67428620656333	14.875460545222	4.09157360553941	0.00135244187307882	0.0119815956122481	-1.13027268210237
MRPL27	1.1485064824423	15.9268896579742	4.09114953022818	0.00135349884102179	0.0119815956122481	-1.13105318650028
ADHFE1	0.976526578267361	15.8488569259644	4.08546171596261	0.00136775769752556	0.0120863135793777	-1.1415228892535
RAB11B	1.16695976257326	19.1362069447835	4.08336925247766	0.0013730421680178	0.0120938192560215	-1.14537517607784
HOOK3	0.821652412414565	15.2135941982269	4.08320063563726	0.0013734689205331	0.0120938192560215	-1.14568561950371
ATPAF2	-1.40759976704917	14.1913802623749	-4.08166707109067	0.00137735649648655	0.0121066229152308	-1.14850919373107
PRPSAP2	-1.14067967732747	16.892097791036	-4.08057406284606	0.00138013417982661	0.0121096429358684	-1.150521734448
NUDT7	-1.53121185302734	12.1701936721802	-4.0775802976639	0.00138777186952215	0.0121552201599871	-1.15603458683374
ENSG00000262304	-1.1092545191447	14.2787855466207	-4.07513985934643	0.0013940301054871	0.0121885760541271	-1.16052903164236
TSFM	-1.04292996724447	16.4435728391012	-4.07375277715492	0.00139760006987822	0.0121919994680373	-1.16308376299487
PPIF	1.13922882080077	21.7379070917765	4.07308466832797	0.00139932295401996	0.0121919994680373	-1.16431434034079
PGLS	-1.92745653788247	17.0929556687673	-4.07185324977231	0.00140250420368638	0.0121983538694751	-1.16658255747278
TPM2	1.31050554911297	18.1636691093445	4.06935533400586	0.00140898021715246	0.012233292461315	-1.17118396268944
REPS1	1.18845717112223	13.576277256012	4.06704649645629	0.00141499341099179	0.0122640979437006	-1.1754374923732
ACAT1	0.849747339884459	19.1000391642253	4.06415708855879	0.00142255589405754	0.0123082009964109	-1.1807611697319
BZW1	1.00477981567382	16.9670775731405	4.060495523345	0.00143219916280639	0.0123687087521464	-1.18750844418256
ALDH1L1	-1.07766024271648	20.7318965593974	-4.05961748263222	0.00143452159798763	0.0123687087521464	-1.18912658690187
FAM234A	-0.982665697733539	14.2655386924744	-4.05847225807786	0.00143755656618418	0.0123734323819486	-1.19123721082883
KTI12	1.12248961130776	15.2416022618612	4.05525953667314	0.0014461059480709	0.0124012590093158	-1.19715871491701
TOMM40	0.871561368306459	16.6984492142995	4.05491353589248	0.00144702980781003	0.0124012590093158	-1.19779649012325
PCMT1	1.1158790588379	19.2438190778097	4.05445030528676	0.00144826763505778	0.0124012590093158	-1.19865036644139
ZHX3	-1.14621384938557	13.1128691037496	-4.05114373652733	0.00145713503377937	0.0124557505035264	-1.20474585643632
GSTT2.GSTT2.GSTT2B.GSTT2B	0.986262003580734	16.7020134925842	4.04935792848941	0.0014619473468337	0.0124754512015397	-1.20803824258364
CAPZA2	0.945784250895166	19.180984656016	4.04810394855537	0.00146533628596768	0.0124829589429609	-1.21035027182706
ZBTB9	1.55199718475336	14.3047304153442	4.0449718293209	0.00147383634205803	0.0125339073533995	-1.21612563773691
PRCP	1.24387804667153	18.673331896464	4.04085174409166	0.00148509490182876	0.0126081009156964	-1.22372383922334
GON7	1.0801553726196	14.6855915387472	4.0326007180469	0.00150790850001002	0.012779974084412	-1.23894402451534
PRAF2	1.34326299031573	17.2419832547506	4.03098947654911	0.00151240539947263	0.0127962871809121	-1.24191676962567
CAV1.1	0.896598815917926	24.1845041910807	4.02792252239727	0.00152100328416198	0.0128471839366823	-1.24757583127764
CFL2	1.14327239990233	15.456123828888	4.02306643197738	0.00153471978393036	0.0129410693644976	-1.25653755459777
COMT	1.0776039759318	15.1433732509613	4.01777663904693	0.00154980616630359	0.0130461686588161	-1.26630159352033
OLA1	1.13874435424806	19.0422811508179	4.01451604604553	0.001559181206852	0.0131029163920417	-1.27232108068103
ZNRF1	0.943514506022158	13.4044450124105	4.00872084887889	0.00157598807585946	0.0132098821107919	-1.28302165103097
NAB2	1.69384574890132	13.043717622757	4.00787875550145	0.00157844571736577	0.0132098821107919	-1.2845767364878
RCN1	1.29730415344243	22.4458134969076	4.00738952269937	0.00157987534792385	0.0132098821107919	-1.28548022082805
P4HA1	1.18531417846679	18.422190507253	4.00316998706489	0.00159226101729279	0.0132911049681739	-1.29327329322597
VRK1	-2.0051794052124	12.9686045646668	-4.00140731931524	0.00159746452274616	0.013312204356218	-1.29652913947226
COPE	-0.984174092610672	17.4144013722738	-4.00006888076844	0.00160142735141786	0.0133229114938192	-1.29900153169814
ATRIP	1.24775981903073	15.177547454834	3.99904958819035	0.00160445203492715	0.0133257911081178	-1.30088447458317
ASPH	0.941436767578129	18.9477335611979	3.99772913211494	0.00160837913484586	0.0133361436597636	-1.3033238655582
NAT9	1.23544279734293	14.6683696905772	3.99370498407741	0.00162040819264409	0.013413528716147	-1.31075876417186
PCID2	1.39856815338137	13.6436200141907	3.98977340186211	0.00163224986602668	0.0134766439146184	-1.31802372261154
LANCL1	0.806191762288432	17.7278609275818	3.98937641155909	0.00163345050864621	0.0134766439146184	-1.31875735873746
RMDN3	1.01571782430013	18.1194990475972	3.98650352784335	0.00164216624486227	0.0134837195952307	-1.32406675610013
DNAJB2	1.2360995610555	15.2870361010234	3.98596177456606	0.00164381516107891	0.0134837195952307	-1.32506803765301
UBE2M	0.762494405110633	17.5339849789937	3.98557172264809	0.0016450034024025	0.0134837195952307	-1.32578895349881
SPATA5	-1.0499480565389	13.8972555796305	-3.98476043228979	0.00164747771870284	0.0134837195952307	-1.3272884591647
NT5C2	1.0905809402466	16.3714921474457	3.98396005169363	0.00164992250964854	0.0134837195952307	-1.32876784436843
SELENOT	-1.15875562032064	14.7855200767517	-3.98318969531611	0.0016522791115593	0.0134837195952307	-1.33019177548626
NUCB2	1.08855311075843	18.4769234657288	3.98286279100601	0.00165328019157602	0.0134837195952307	-1.33079603949033
GMPR2	1.26093292236326	16.7942733764648	3.97901215989942	0.00166511900572043	0.0135580475506697	-1.33791425824938
LGALS3BP	1.18630886077883	17.7932008902232	3.97758343945663	0.00166953374987375	0.0135717817085325	-1.34055562485521
SGSH	1.2480103174845	16.8542641798655	3.97385259240758	0.00168111885537851	0.0136436644461796	-1.34745372876387
RPS18	0.783423105875663	20.359557946523	3.9728296579665	0.00168430969748082	0.0136472976302396	-1.34934523429217
BNIP1	1.04326470692957	16.0547498861949	3.96792583653818	0.00169969282907987	0.0137495476823941	-1.35841385024078
HMGB3	-2.34947522481283	14.617436726888	-3.96456076619197	0.00171033238307129	0.0138131552041878	-1.36463778646207
NDRG3	0.900355339050293	14.2205248673757	3.96336638568333	0.00171412515982715	0.0138213495464183	-1.36684705824741
VBP1	1.21363067626956	17.526872475942	3.96034822707388	0.00172374792109479	0.0138764496884249	-1.37243023169065
AIMP1	-1.62305323282877	17.5541658401489	-3.95557742535355	0.00173907192280373	0.0139695368020278	-1.3812567708315
PSMB9	1.48936684926353	15.0268134276072	3.9538208578668	0.0017447492635995	0.0139695368020278	-1.38450699984377
G0S2	-1.79610602060954	14.5991154511769	-3.95274520154547	0.00174823524767419	0.0139695368020278	-1.38649741778407
KCT2	-1.581405321757	14.4609589576721	-3.95270897661832	0.00174835276972895	0.0139695368020278	-1.38656445048813
SRRT	-0.956892331441271	16.1022168000539	-3.95240137095488	0.00174935104073634	0.0139695368020278	-1.38713366526242
HEATR5A	-1.16484991709391	13.7607319355011	-3.94629494604392	0.00176928978189066	0.0141061164501699	-1.39843468234748
XPNPEP1	1.299934387207	17.7131479581197	3.94099340105759	0.00178678960652258	0.0142155968773049	-1.4082480701871
LAMP1	1.28237279256183	17.9611083666484	3.93964611385776	0.00179126510691139	0.0142155968773049	-1.41074224252482
UBE2N	0.955950419108063	18.7863400777181	3.93933494205693	0.00179230041117032	0.0142155968773049	-1.41131831731613
UBE2Z	-1.0985167821248	14.7945770422618	-3.9386890816357	0.00179445122390904	0.0142155968773049	-1.41251402338752
SIRT3	1.96774323781337	13.0940771897634	3.93519502083568	0.00180613299919378	0.0142656555260427	-1.41898316954877
SLC38A2	-0.71539592742927	16.040042479833	-3.93508409920019	0.00180650512189083	0.0142656555260427	-1.41918855017526
CAPZB.1	1.1129976908366	18.3864984512329	3.92986071244569	0.00182411807649286	0.014378849422075	-1.42886096037578
ABI2	-1.1011718114217	14.5495541890462	-3.92912302956734	0.00182661966527666	0.014378849422075	-1.4302271028748
COTL1	0.870426177978533	17.3397946357727	3.92699752052533	0.00183384727858116	0.0144129387218661	-1.43416360220366
PRKG1	1.68335755666096	13.5114805698395	3.92239145809498	0.0018496106889122	0.014513900910628	-1.44269511463402
STARD7	0.962399164835634	15.6840605735779	3.92148966324146	0.0018527131584813	0.0145153511235346	-1.44436560454145
FLNA	0.753449122111029	18.5957935651143	3.91619683014024	0.0018710301922835	0.0146033010651531	-1.45417108513254
PCNP	-1.32977231343594	15.6327459812164	-3.91483654723071	0.00187576769959299	0.0146033010651531	-1.4566914161687
TACO1	-1.32275581359863	16.2144902547201	-3.91428777612695	0.00187768240726465	0.0146033010651531	-1.45770821068881
NDUFA10	-1.3911860783895	15.8008680343628	-3.91415290457551	0.00187815329213135	0.0146033010651531	-1.45795811122341
LMAN2	1.0065434773763	19.1592283248901	3.91402051928026	0.00187861561441165	0.0146033010651531	-1.45820340610328
PRKCSH	1.02936172485349	19.2107232411702	3.91072033957656	0.00189017847147836	0.0146682804492943	-1.46431860673462
COA6	1.53481292724606	17.7194595336914	3.90993528191869	0.00189293981615883	0.0146682804492943	-1.46577340784196
PARVA	0.888334910074828	17.3642776807149	3.90911769847821	0.00189581996560729	0.0146682804492943	-1.46728852242052
LYRM1	1.15985520680747	16.1005858580271	3.90748661646654	0.00190157931216713	0.0146899954627818	-1.4703113018105
TBC1D15	1.02518622080483	15.3692468007406	3.90604791391907	0.00190667426384457	0.0147065185467081	-1.47297768926569
PPP1R2	1.16082127888997	15.9991098244985	3.90373925545955	0.00191487931702832	0.0147378865782672	-1.47725664901252
CAVIN2	-1.35380554199216	16.8409434954325	-3.90323792266709	0.00191666585249022	0.0147378865782672	-1.47818588125325
RANBP3	-0.730185508728065	14.9526385466258	-3.90101968308768	0.00192459124942577	0.0147759899165019	-1.48229762043967
ALDH18A1	1.24578380584716	17.6208206017812	3.89607663529235	0.00194237305342143	0.014889531495796	-1.49146112462023
KYAT1	1.11880715688067	13.8000737031301	3.89219460493304	0.00195645608500178	0.0149709885951161	-1.49865870411758
RARS2	-1.37454795837403	13.8715895811717	-3.89149154041526	0.00195901780410464	0.0149709885951161	-1.49996233338756
GDI1	1.02993774414066	15.8025167783101	3.88963518312428	0.00196579825797447	0.0149997643150659	-1.50340454791904
GPT2	1.02299308776853	17.6356140772502	3.8838302422968	0.00198715682902304	0.0151395179546549	-1.51416984678757
MSTO1	1.29663085937503	14.5263111591339	3.88121486805976	0.00199685738266707	0.0151509292871244	-1.51902070768811
RPUSD4	-1.21559365590413	13.0746138095856	-3.881118324001	0.00199721639708705	0.0151509292871244	-1.51919978010126
CAVIN1	0.89397493998209	22.7949074109395	3.88077267006713	0.00199850230879211	0.0151509292871244	-1.51984091230416
RALB	1.09220568339029	19.1334649721781	3.88014587647106	0.00200083628977704	0.0151509292871244	-1.52100353053696
RPS25	1.02275212605796	19.9948738416036	3.87858326182087	0.00200666714638341	0.0151719894426405	-1.52390206895487
EPB41L2.1	1.05496978759766	17.0279782613119	3.87765876264497	0.00201012508991242	0.0151745744259212	-1.52561701411607
ATP13A1	-1.30305353800457	15.9294106165568	-3.8742331897384	0.00202299124113755	0.0151745744259212	-1.53197187044921
PBXIP1	0.955011367797866	17.1238473256429	3.87309124473687	0.00202729902107134	0.0151745744259212	-1.53409046499219
TJAP1	-1.64066600799563	12.827608426412	-3.87294369455011	0.00202785631281568	0.0151745744259212	-1.53436421296173
SMARCA5	-0.950235048929841	13.9097456932068	-3.87275824447721	0.00202855697376746	0.0151745744259212	-1.53470827783754
XRCC5	-1.1486047108968	17.392738978068	-3.87273242988922	0.00202865452520893	0.0151745744259212	-1.53475617170599
WASHC2C	1.13881460825603	13.1137188275655	3.87230767341174	0.00203026033950651	0.0151745744259212	-1.5355442288095
IFIT5	1.57496420542396	13.9983692169189	3.87092086862524	0.00203551230462231	0.0151745744259212	-1.53811725904628
EPHX1	1.07275517781573	21.2829116185506	3.87081188171012	0.00203592563840362	0.0151745744259212	-1.53831947420767
ABCF1	-1.37902927398687	15.7536633809408	-3.87039414722785	0.002037510696787	0.0151745744259212	-1.53909454813053
RIOK2	-0.930123011271176	13.8533035119375	-3.86865891499349	0.00204410843979106	0.0152009558863386	-1.54231424115041
MYO1B	0.964193026224766	14.9696292082469	3.86288999459189	0.00206620099182983	0.0153035174462439	-1.55301957320386
CAMLG	1.5482823053996	15.1511976718903	3.8628360325038	0.00206640879513427	0.0153035174462439	-1.55311971882373
HNRNPL.1	-0.859266916910837	17.2501664161682	-3.86110665566179	0.00207307982786986	0.0153035174462439	-1.5563292700459
CYGB	1.19545714060473	16.7415001392365	3.86091853383981	0.00207380683319637	0.0153035174462439	-1.5566784153077
PBLD	-1.4423542022705	15.943574031194	-3.86018241777721	0.0020766540991127	0.0153035174462439	-1.55804463075164
AKAP12	0.943906784057631	17.8561743100484	3.85989091535168	0.0020777827250808	0.0153035174462439	-1.55858566112207
CHKB	1.4013249079386	14.457182486852	3.85915255075353	0.00208064430487638	0.0153035174462439	-1.5599560913192
DDX46	-0.884685834248844	15.9981731573741	-3.85867201883903	0.00208250880625269	0.0153035174462439	-1.56084799113108
SNX2	0.754574457804363	17.1138792037964	3.85732867143216	0.00208773018653552	0.0153192591121154	-1.5633414017221
DCLK1	-1.23925908406571	15.600129365921	-3.85157678260103	0.00211023898233139	0.0154616184640628	-1.57401868860206
COX6A1	-1.61253293355307	17.5637169679006	-3.85028416225681	0.00211533150011021	0.0154761385486004	-1.57641843744427
CHP1	-1.2155990600586	16.812141418457	-3.84682726091752	0.00212901254736429	0.0155481622295572	-1.5828366113286
COQ5	0.898409525553394	15.8711014588674	3.8462196801614	0.00213142646041367	0.0155481622295572	-1.58396472746543
CASP1	1.3574701944987	15.2909248669942	3.84439695776805	0.00213868495421895	0.01557826888322	-1.58734915638208
SLC25A20	0.7742404937744	18.1354171435038	3.83841018426048	0.00216270427893332	0.0157301955960428	-1.5984666222853
EEF2	1.00788625081384	20.9054180781046	3.83674279644606	0.00216944300811797	0.0157474802259464	-1.60156330291412
IDI1	0.977592468261733	17.8126770655314	3.83593255993828	0.00217272532900261	0.0157474802259464	-1.60306813020536
HLA.C	1.20199012756343	16.8912285168966	3.83547611247151	0.00217457666637692	0.0157474802259464	-1.60391589100855
HNRNPAB	0.895608901977525	18.6068501472473	3.83383915405551	0.00218122941608543	0.0157495686458481	-1.60695630585047
MRPL42	1.166335105896	15.5380306243896	3.83273663622967	0.00218572189205332	0.0157495686458481	-1.60900415211301
PTPA	0.790517171223925	16.6646003723145	3.83125360706529	0.00219177980126808	0.0157495686458481	-1.61175886902123
GFPT1	0.965284983317058	20.0164575576782	3.83092702708983	0.0021931161302473	0.0157495686458481	-1.61236550434602
TMEM38B	1.17844168345136	13.4479827880859	3.83079801534822	0.00219364426180444	0.0157495686458481	-1.61260515030618
ZNF326	-0.894105593363472	14.1499508221944	-3.83055023745531	0.0021946589480925	0.0157495686458481	-1.61306541290606
NUDT4	1.0195344289144	14.9001761277517	3.82997286071715	0.00219702525431529	0.0157495686458481	-1.61413793772827
MRM3	-1.83210786183674	13.2581153710683	-3.82892216091504	0.00220133812031661	0.0157577800698923	-1.61608974283396
SMAP1	-1.57316017150877	13.3957482179006	-3.82790849384141	0.00220550719150936	0.015757937635842	-1.61797280843803
TSR1	-1.31193065643307	14.41202100118	-3.82737733966159	0.00220769498134309	0.015757937635842	-1.61895954201914
CHMP7	-0.990069389343233	13.494176308314	-3.82635570349358	0.00221190928376961	0.0157653992646903	-1.62085749210929
SERPINB1	0.833145141601562	17.3449624379476	3.82417878116925	0.00222091669554263	0.0157927176731609	-1.62490185767281
HSPE1	1.19761149088539	22.8132135073344	3.82389565716541	0.00222209092888696	0.0157927176731609	-1.62542787335333
FDXR	0.9604193369548	19.0969357490539	3.8204994174439	0.00223622619009925	0.0158705068412893	-1.63173805650819
ENSG00000225528.TMA7	1.27561887105307	17.5854670206706	3.81948612313681	0.00224046135700068	0.0158733077633621	-1.63362086025353
DRAM2	0.955623626708999	14.1467501322428	3.81807110688328	0.00224638930378787	0.0158733077633621	-1.63625018986973
PLOD3	0.983821233113627	17.9016219774882	3.81785668321989	0.00224728899145002	0.0158733077633621	-1.63664863249567
RACK1	0.928888956705695	18.5798246065775	3.8173578815662	0.00224938331119	0.0158733077633621	-1.63757551590336
MICU1	0.91150029500327	14.8417255878448	3.81567718989276	0.00225645475289416	0.0158846987769672	-1.64069870228036
TMCC3	1.21784337361654	16.229989528656	3.8154568940883	0.00225738332368157	0.0158846987769672	-1.64110808270641
PSMA3	1.20230261484783	17.1140383879344	3.81452827641693	0.00226130184925158	0.0158897975989076	-1.64283377921683
ALDOA	-0.862796783447276	23.0084355672201	-3.8121007184892	0.00227157843392198	0.0159394960631338	-1.64734523170364
CTBS	0.932166417439765	16.0552678108215	3.81113323641471	0.00227568738623726	0.0159458376711696	-1.64914331238762
SRSF10	-1.57657210032147	14.6231705347697	-3.80914604558964	0.00228415097372679	0.0159826316375398	-1.6528366812593
MSRA	1.08308537801106	18.3450977007548	3.80824687821111	0.00228799117033968	0.0159870169556741	-1.65450792607699
PSMD10	0.797747929890964	16.7697591781616	3.80565428062192	0.00229910075960824	0.0160421125933394	-1.65932689823281
ANPEP	0.859640121459964	18.482394695282	3.80257436002584	0.00231237035229489	0.0160949921364976	-1.66505209962537
SAMHD1	0.797902425130236	16.5614504814148	3.80239405090504	0.00231314962363735	0.0160949921364976	-1.66538728666073
KPNA6	0.732737859090166	16.4325455029805	3.80161796224474	0.0023165068410456	0.0160958401315669	-1.66683002042282
RPL37A	-2.58057403564456	14.5263431866964	-3.79998624663615	0.00232358161275036	0.0161224805068801	-1.66986344178415
AQP7	-1.074600537618	16.3907962640127	-3.7990889700193	0.00232748142971092	0.01612704751088	-1.6715315671014
HSCB	1.2999442418416	16.035613377889	3.79756697731342	0.00233411175821189	0.0161297694443994	-1.67436118822494
SDSL	-1.9495045344035	14.2045386632284	-3.79751040179689	0.0023343585929583	0.0161297694443994	-1.6744663730203
MESD	1.0178642272949	19.3348940213521	3.79214071360228	0.00235790810421748	0.0162698929521248	-1.68445034384984
PDZD8	-0.868476549784333	13.0522533257802	-3.79120979881605	0.00236201541167965	0.0162756602120586	-1.68618134983051
UAP1L1	1.2312914530436	17.7654714584351	3.78684012870697	0.00238139293773789	0.0163570209560697	-1.69430714670931
C1GALT1C1	1.42868582407637	12.7059667110443	3.78628178645645	0.00238388062317729	0.0163570209560697	-1.69534549803045
PTPRG	1.0237331390381	16.0791968504588	3.7860578772053	0.00238487899395194	0.0163570209560697	-1.69576190697922
ACY1	1.04136530558266	19.8083491325378	3.78499748407877	0.00238961290585139	0.0163570209560697	-1.6977339745318
SBDS	1.01539770762126	16.2823202610016	3.78485221962622	0.00239026215780154	0.0163570209560697	-1.69800413429892
GSN.1	1.18067296346026	17.937406539917	3.78277240383425	0.00239957759352748	0.016382273744007	-1.70187223738096
UBE2G2	-1.32037321726481	15.3031829198202	-3.78255840267295	0.00240053820289067	0.016382273744007	-1.70227025425331
STAM	0.757103602091433	17.5459025700887	3.78121771634956	0.00240656523749732	0.0164009069267797	-1.70476381965103
SEC23B	-1.52824815114337	13.6839214166005	-3.77112923857296	0.0024524169878276	0.016690526011549	-1.72353013836464
ALPL	1.11249160766596	14.9450249671936	3.76983373152016	0.00245836938830712	0.0167042170509077	-1.72594033315411
MT.CO2	0.901360829671191	19.8765536944071	3.7692309611668	0.00246114393935987	0.0167042170509077	-1.72706176777153
RPL7A	0.992822011311869	19.4564259847005	3.76759876382607	0.00246867302260161	0.0167196839467444	-1.73009849747118
AGO1	-0.850685755411774	15.0165850321452	-3.76728041472475	0.00247014426147882	0.0167196839467444	-1.73069080468359
CNPY3	0.981905301411926	15.677990992864	3.76273647995794	0.00249124185809869	0.016833844746325	-1.7391455408199
ACOX1	0.881214141845664	19.5848668416341	3.76219298870729	0.00249377760362644	0.016833844746325	-1.74015685502324
SNX21	0.739175796508796	15.66379682223	3.76064312532679	0.00250102323738354	0.0168598788698958	-1.7430408694166
STAT5A	-0.854607899983737	17.4907886187235	-3.75691895884913	0.00251852186678447	0.0169548664238873	-1.74997128512882
PSAT1	0.990915298461928	21.0418745676676	3.75380908895777	0.00253322996012918	0.0170308365562739	-1.75575898597484
TM9SF4	-1.2089729309082	15.8190700213114	-3.75284636608973	0.00253780091635802	0.0170385419148193	-1.75755076745025
TMED4	0.838780085245759	19.1186780929565	3.75049356202187	0.00254900740395633	0.0170907167583325	-1.76192987498863
HSD3B7	1.03315862019849	16.690149307251	3.74904169602995	0.00255594790808011	0.0171141868676966	-1.76463224465873
WARS1	-1.23841031392421	16.4524488449097	-3.74652793823358	0.00256801037356995	0.0171529697510752	-1.76931132697635
B2M.1	-1.05941836039227	18.1946419080098	-3.74639795839808	0.00256863567126654	0.0171529697510752	-1.76955327711217
MANBAL	1.07722918192546	16.1639196872711	3.74414749427997	0.00257948673949787	0.0172023411916916	-1.77374249834363
H4C2	0.979905446370427	23.5207940737407	3.7433966381602	0.00258311755415387	0.0172034937508909	-1.7751402568627
RAD23B	1.28952089945474	17.5139643351237	3.74033636538592	0.00259796979229979	0.0172792776961116	-1.78083735240278
SUMO3	1.09045696258547	15.5842246214549	3.73812801202168	0.00260874162574801	0.0172918499915921	-1.7849487225071
SPECC1L	0.745539347330729	13.96630748113	3.73738459734174	0.00261237808454713	0.0172918499915921	-1.78633280780567
NUDT16	0.848539352417003	16.587789217631	3.73726510709167	0.00261296306129493	0.0172918499915921	-1.786555276133
NDUFA9	-0.892184575398772	17.2492996851603	-3.73707474449265	0.00261389527726521	0.0172918499915921	-1.78690969658774
CAVIN3	0.928589502970421	20.4020207722982	3.73639255181895	0.00261723880274751	0.0172918499915921	-1.78817982676931
LIN7A	-1.26703135172528	15.0708224773407	-3.73508767574648	0.00262364636441313	0.0173111945132033	-1.79060934192815
GSR	1.13631121317547	19.1039441426595	3.73416161328468	0.00262820348980096	0.0173116858089171	-1.79233359448202
PDK2	-0.738300959269203	16.5603709220886	-3.73365898430117	0.0026306802957872	0.0173116858089171	-1.79326946264041
RPS10	1.00329971313473	21.5935260454814	3.732183666396	0.00263796399998759	0.0173366854688748	-1.79601648243841
DGKA	1.90624809265133	14.5147973696391	3.73077421555748	0.00264494175356824	0.0173596111134591	-1.79864093805887
PPOX	-1.28968715667727	15.2332994143168	-3.7251762766628	0.00267284202615783	0.0175196167063705	-1.80906528925176
MAP1LC3B2.MAP1LC3B.MAP1LC3B	1.34880765279136	17.6493231455485	3.72365299513251	0.00268048598992563	0.0175401229672318	-1.81190211617617
C8orf82	-0.779305775960299	15.3749779860179	-3.72314863610715	0.00268302182473637	0.0175401229672318	-1.81284140992407
SDF4	-0.801083882649703	15.7066302299499	-3.72104110739452	0.00269364466563564	0.0175864595951933	-1.81676647295803
RAB13	1.10430717468263	18.7227268218994	3.7146555181926	0.00272609365707637	0.0177749881310025	-1.82866001241587
NSFL1C	1.05354754130046	17.2963951428731	3.7131845624297	0.0027336248439637	0.0177846480243343	-1.83139996838731
ZBTB21	1.1304537455241	13.648529847463	3.71297007604237	0.00273472477158106	0.0177846480243343	-1.83179949976612
SLC25A18	-1.08146953582767	13.9863303502401	-3.70981822673426	0.00275094025907657	0.0178667464607127	-1.83767075387752
APOC1	-1.36009820302327	16.5967209339142	-3.70710068363927	0.00276500012120636	0.017928029127798	-1.84273327177563
MTIF3	0.822222391764328	17.1207729975382	3.70660295225929	0.00276758318997967	0.017928029127798	-1.84366052548372
PCM1	1.58671283721923	13.5076890786489	3.70446504288086	0.00277870630315247	0.0179766760184441	-1.84764346563614
SERPINB7	1.69772783915204	13.8909341494242	3.70168576254961	0.00279323457997425	0.0180471974485349	-1.85282152588159
AIFM1	0.870338439941428	18.9064764976501	3.69915532289442	0.00280652948986158	0.0180945798921136	-1.85753620780546
HADHB	0.783586502075231	22.1105558077494	3.69890610873332	0.00280784234707773	0.0180945798921136	-1.85800055239879
AFDN	1.02060985565187	13.6801931858063	3.69450291527069	0.0028311419415201	0.0181979826448325	-1.86620509022006
USP14	-1.35490544637047	17.0083781878153	-3.69449128721632	0.00283120373208048	0.0181979826448325	-1.86622675783073
ARFGAP2	-1.9342978795369	15.4310851097107	-3.69225211549899	0.00284312819324051	0.0182510487243504	-1.87039929556289
GLYCTK	-1.82271575927733	17.2559926509857	-3.69060990933638	0.00285190613921271	0.0182838054672464	-1.87345953793139
RPL18	0.823102951049833	18.4187979698181	3.68774447809385	0.00286728875048318	0.0183410736033783	-1.87879946980168
PHC3	0.971913655598929	13.5764779249827	3.6875729758081	0.00286821211325193	0.0183410736033783	-1.87911908498717
TUBB8	1.24324289957683	20.0656860669454	3.68480596866728	0.00288315158506026	0.0184129385567071	-1.88427587052136
PLIN4	0.861090342203799	23.5325269699097	3.68382867338757	0.00288844709085963	0.0184162022809121	-1.88609728552237
ACAD11	-0.990980466206867	16.1586835384369	-3.68334600070705	0.00289106612691304	0.0184162022809121	-1.8869968688057
BCKDK	0.802997271219898	16.4706741174062	3.68028754880781	0.00290771802311618	0.0184898791801034	-1.89269724726941
PTRHD1	-1.53715451558434	15.4634135564168	-3.67931980192144	0.00291300731699079	0.0184898791801034	-1.89450100802135
GSTM2	-1.19610786437994	17.6907847722372	-3.67890298052296	0.00291528850824931	0.0184898791801034	-1.89527792090173
ADA	0.786884307861296	16.7332854270935	3.67778861819569	0.00292139617024009	0.0184898791801034	-1.8973550066637
NDUFAB1	-1.03579394022624	18.6825652122498	-3.67671973878739	0.00292726680795686	0.0184898791801034	-1.8993473528516
CAP1	1.08221753438313	19.1217028299967	3.67667767048471	0.0029274981068355	0.0184898791801034	-1.89942576713607
EDEM2	1.30621433258056	13.2265693346659	3.67563580875869	0.00293323239485448	0.0184898791801034	-1.90136778967947
RCC1.1	0.72366650899253	17.2575659751892	3.67530211984116	0.00293507140123044	0.0184898791801034	-1.9019897905866
PFDN1	1.16312344868979	17.0211108525594	3.67511896063007	0.00293608131704154	0.0184898791801034	-1.90233120346035
FADS2	-1.44637838999436	15.1372868220011	-3.67128311436436	0.00295731327904726	0.0185783165981959	-1.90948154779552
SHC1	1.19537035624186	15.7824978033702	3.6712327097135	0.00295759331573289	0.0185783165981959	-1.90957550940362
LASP1	1.29487355550129	17.6654353141785	3.67054837324399	0.0029613980088243	0.018578757999875	-1.91085121998145
GDAP2	0.945036888122559	12.918621857961	3.66397643565828	0.0029981909350378	0.0187529377707845	-1.9231030710053
RPN1	0.950669606526727	20.3514138857524	3.66344895752525	0.00300116414413674	0.0187529377707845	-1.92408648795475
KARS1	0.779553731282594	16.6795868873596	3.66319435206343	0.00300260034109511	0.0187529377707845	-1.92456117093756
APRT	0.878705342610697	18.5279746055603	3.66290392154774	0.00300423947805331	0.0187529377707845	-1.92510264802442
VPS36	1.22274716695149	16.0603294372559	3.66032561384324	0.00301883102866105	0.0188204064756751	-1.92990974063576
TNC	1.05808480580651	13.6402119795481	3.65531112156049	0.00304741701811739	0.0189748431353367	-1.93925950367129
PLIN1	0.738430023193409	22.7826647758484	3.65152355921126	0.00306919144778909	0.0190865343159384	-1.94632207594847
TMEM161A	1.38954989115396	15.9892738660176	3.64953859499899	0.00308066612015507	0.0191339749660068	-1.95002355069808
HNRNPUL1	-1.7734654744466	15.7403065363566	-3.64859191028159	0.00308615409776443	0.0191441603944864	-1.95178892587863
ITPKC	0.928522109985362	12.7256563504537	3.64701772673627	0.00309530178106367	0.0191769942226547	-1.95472451426344
COQ4	1.3607158660889	13.0077735582987	3.64354672213601	0.00311556975831969	0.0192785566512941	-1.96119759631406
EEF1D.1	-1.44654210408527	20.002476533254	-3.64213469959877	0.00312385351974192	0.0193058028083429	-1.96383097303227
ADRM1	1.34218692779536	14.9416314760844	3.63782028548011	0.00314930372030367	0.0194389404572094	-1.97187754706695
DCTN3	0.855253855387371	16.8585170110067	3.63456478323174	0.00316864726949167	0.0195341018162591	-1.9779495275512
FNDC3A	-1.1356509526571	13.8939556280772	-3.63241152263944	0.00318150796972407	0.0195601570675328	-1.98196581914928
CHORDC1	-0.745518684387237	14.3847744464874	-3.63192058036641	0.00318444763759407	0.0195601570675328	-1.98288154810116
PALM2AKAP2	-0.794445037841802	15.2673189640045	-3.63188366543682	0.00318466878888473	0.0195601570675328	-1.98295040383706
RHOT2	-1.09079106648764	14.663831392924	-3.62810529489184	0.00320738732163294	0.0196754031135929	-1.98999820816319
DDX5	-0.921468734741207	17.8638482093811	-3.623537596777	0.00323507241578882	0.0198051225082811	-1.99851882081479
NXF1	-0.944816589355439	13.4325493176778	-3.62330389920698	0.00323649539683066	0.0198051225082811	-1.99895477543536
SEC24D	-0.905109405517596	15.0104564825694	-3.62167124228898	0.00324645441572033	0.0198200611749855	-2.00200047642247
YWHAB	0.906083424886063	19.4293287595113	3.62124156529892	0.00324908057844281	0.0198200611749855	-2.00280204409807
ARPP19	1.80741310119633	17.074950059255	3.6209459815931	0.00325088842588708	0.0198200611749855	-2.00335346167632
STAT6	1.1172151565552	14.5493961970011	3.6196247751338	0.00325898171011807	0.0198450844649173	-2.0058182253619
TTLL12	-0.82177035013834	17.3675972620646	-3.61714670525375	0.00327421693037968	0.0199134831645952	-2.01044127538032
RMDN1	1.04060109456379	18.2904596328735	3.61605081694909	0.00328097757654828	0.0199302361945393	-2.01248579396788
SLC44A1	-1.09734439849857	15.0083101590475	-3.6117637408995	0.00330756180252788	0.0200453933131262	-2.02048414341654
FAM98A	-2.65020116170247	14.1491328875224	-3.61169440545619	0.00330799354976414	0.0200453933131262	-2.02061350520687
WBP2	-1.480549176534	16.3944159348806	-3.60956881163477	0.00332125735527787	0.0200950689682433	-2.0245793592941
APEH	0.996393839518269	18.1280217170716	3.60891160060854	0.00332536932917515	0.0200950689682433	-2.02580557963442
RPL35A	0.973382949829098	18.6895370483398	3.60803717228846	0.00333084840179797	0.0200950689682433	-2.02743709749724
KIF1B	-1.07236925760907	14.1138568719228	-3.60779808106321	0.00333234812036195	0.0200950689682433	-2.02788319943741
PSMA3.1	1.13146209716799	18.9717353185018	3.60572698676521	0.0033453680175421	0.0201324199697355	-2.03174754745525
ATP2A2	0.966764450073232	17.6829075813293	3.60418869201851	0.0033550719773597	0.0201324199697355	-2.03461783251436
DDAH1	1.16411368052166	15.8442877133687	3.60387505861709	0.00335705397068546	0.0201324199697355	-2.03520304342889
FN3K	-0.965766906738271	13.3054430484772	-3.60379255708376	0.00335757553362948	0.0201324199697355	-2.03535698400827
ALDH5A1	2.98890940348306	16.0130472183227	3.60360277959134	0.0033587755929408	0.0201324199697355	-2.03571109261148
AOC3	0.751516977945958	22.753427028656	3.60058398499069	0.00337792376362748	0.0202228287894665	-2.04134400849198
NDUFB10	-1.45028686523437	19.7837581634521	-3.59807563774379	0.00339391864806009	0.0202835336253891	-2.04602460103313
SRRM2	-1.0198615392049	15.4100227355957	-3.59745827928991	0.00339786713866005	0.0202835336253891	-2.04717661591632
MRPS14	-1.21876525878903	17.0380086898804	-3.59707905636276	0.00340029488313056	0.0202835336253891	-2.04788426451657
ARSB	-0.939105987548835	14.8360073566437	-3.59539489334513	0.0034110980555006	0.02031937303893	-2.05102703075761
PTER	1.17054557800289	16.1623843510945	3.59383534133322	0.00342113304194742	0.02031937303893	-2.05393731516323
PPFIBP1	-1.25063959757487	13.5446524620056	-3.59292778807819	0.00342698654104287	0.02031937303893	-2.05563092521309
H3.2	-1.3954321543376	13.7434329986572	-3.59243499064288	0.00343016923262709	0.02031937303893	-2.05655055488139
PLA2G4B.PLA2G4B.PLA2G4B.JMJD7	1.10167916615803	12.7245411078135	3.59238621273669	0.00343048442421448	0.02031937303893	-2.05664158160981
SLC2A1	1.65440432230633	14.2699569861094	3.59233603156758	0.0034308087141108	0.02031937303893	-2.0567352270817
IMPA1	0.790517807006864	16.2646996974945	3.59094760075393	0.00343979366393737	0.020348363231972	-2.05932626364424
SRP54	0.827525456746464	17.7876995404561	3.59005146623124	0.00344560552486286	0.0203585362068797	-2.06099861567504
EIF1AY	0.954224268595397	17.3538945515951	3.58895766946333	0.00345271285897078	0.0203763303361562	-2.06303986294259
NUTF2	0.922018686930329	19.4058097203573	3.5880538743663	0.0034585968405806	0.0203868711870717	-2.06472654580837
IRS2	-1.46514415740967	14.7350300947825	-3.58546725087272	0.0034754929768318	0.0204622219641872	-2.06955384694425
SLC39A7	-1.9424870808919	14.8943692048391	-3.58442645654924	0.00348231523598254	0.020478154017746	-2.07149627087394
CCDC97	-1.13475290934247	14.788933912913	-3.58194342937809	0.00349864618753605	0.0205310461146707	-2.07613040028906
ASL	1.0974324544271	14.7604360580444	3.58180434699961	0.00349956323723432	0.0205310461146707	-2.0763899761967
DCD	2.10939884185789	15.8298536936442	3.576552884331	0.00353436859392198	0.020710817143418	-2.08619127874361
UBXN7	0.946187337239564	13.9835745493571	3.5711090622131	0.00357082053155268	0.0208998025229112	-2.09635210612562
PSMD1	-1.06024964650477	16.4679564634959	-3.56151220501015	0.00363601473689326	0.0212461484070723	-2.11426570482914
PEA15	1.03759638468424	17.1447183291117	3.56114453230426	0.00363853637041721	0.0212461484070723	-2.11495203532416
RO60	1.08126544952393	15.8396263917287	3.56015128575019	0.00364535730758141	0.0212610229838424	-2.11680612764961
TRA2B	-1.35496775309247	16.7467699845632	-3.55835778754727	0.00365770676227442	0.0213080692532965	-2.12015408615601
PPIA	1.14485104878743	22.8456484476725	3.5569431110818	0.00366747776125566	0.021315548965581	-2.12279492398995
ECHS1	0.938650131225629	21.2984356880188	3.55693125210078	0.00366755978181655	0.021315548965581	-2.12281706178642
PPP1R7	0.828941345214826	16.7203218142192	3.55417176953105	0.00368669603109085	0.0214017651746522	-2.12796839078854
AKNA	1.59666474660237	13.9495429197947	3.55161694667717	0.00370450346910378	0.0214595928871093	-2.13273776185088
HOMER3	1.21179199218746	13.6649455229441	3.55150518127162	0.00370528448040741	0.0214595928871093	-2.13294640877763
TUBA1C	-1.7153879801432	18.4062175750732	-3.54924045770282	0.00372114635241141	0.0215263989572637	-2.13717429735914
NDUFAF2	1.18981424967446	19.04425573349	3.54797711462459	0.00373002462597397	0.0215526974613478	-2.13953279320657
RPL27	0.717710494995124	18.466970761617	3.54482799404726	0.00375224919323433	0.021655962571161	-2.14541187870806
EFTUD2	-1.09672927856444	18.1161354382833	-3.54158736256922	0.00377526005114531	0.0217635211523151	-2.15146193633315
LARS2	-0.949825922648134	15.0688798427582	-3.53753578475579	0.00380423097836981	0.0218749840798944	-2.15902615893869
SF3B2	-1.27854537963867	17.3005690574646	-3.53734679055338	0.00380558788609424	0.0218749840798944	-2.15937901239195
LRRC20	0.917387008667001	13.9478193124135	3.53704075165579	0.00380778617350524	0.0218749840798944	-2.15995038995126
CCDC58	-1.03705279032394	15.4493465423584	-3.53445346515725	0.00382642235178556	0.0219560171067588	-2.16478092103052
PSMA4	0.818918228149425	19.2385560671488	3.53385888706829	0.00383071816053601	0.0219560171067588	-2.16589102429711
SUCLG2	0.947875340779596	19.6204160054525	3.53311673089904	0.00383608708915613	0.0219614882261815	-2.16727666771096
TBCE	0.919828414917005	16.4317272504171	3.52981239985778	0.00386008428499442	0.0220734704802842	-2.17344609378303
DENND10P1	-1.59580580393477	13.7699182828268	-3.5262512206525	0.00388611750762078	0.0221968250291772	-2.18009520001929
HDHD3	0.890128771463999	15.9070451259613	3.52499337395486	0.00389535526344385	0.0222099509381996	-2.18244376563595
CEBPZOS	-0.802013079325373	15.5005400180817	-3.52472295546987	0.00389734415458256	0.0222099509381996	-2.18294867458766
HTT	-1.00576496124267	14.4942923386892	-3.52245158716535	0.00391409050884499	0.0222798630223156	-2.18718966258515
ANXA4	0.695547739664661	17.1042861143748	3.52016023290597	0.00393105823632059	0.0223508739722228	-2.1914680153578
NANP	1.73866558074946	13.0907567342122	3.51679763317622	0.00395609394137208	0.0224419923551143	-2.19774665113524
GNB2	0.972187360127764	15.0617234706879	3.51607815147243	0.00396147171328439	0.0224419923551143	-2.1990900775269
GPNMB	1.6204376220703	15.0300710995992	3.51497198552677	0.00396975423653344	0.0224419923551143	-2.20115553443761
NUP54	0.998965263366728	15.5252574284871	3.5142120943348	0.00397545417633742	0.0224419923551143	-2.20257442535399
CTIF	0.900245030721031	13.8392798105876	3.51359521804013	0.00398008747013511	0.0224419923551143	-2.20372627805343
SDHAF4	1.09947776794433	17.7656631469726	3.51329447910194	0.00398234827587208	0.0224419923551143	-2.2042878292524
METAP2	0.832981745402027	16.4937558968862	3.51320633936761	0.00398301111347701	0.0224419923551143	-2.20445240725415
NUDC	0.839850107828827	17.3083454767863	3.51318498675618	0.00398317170845547	0.0224419923551143	-2.2044922777047
ZNF318	2.18348534901937	14.0623036225637	3.51233793116888	0.00398954779630155	0.0224524890119912	-2.20607393662295
RTCB	1.1019223531087	17.567245165507	3.51077551819555	0.00400133581929047	0.0224933849728475	-2.2089913561042
DENR	1.10292434692383	17.2690099080403	3.51004290984851	0.00400687533615365	0.0224991024800953	-2.21035932706876
ATP9A	1.64364337921143	14.1408456166585	3.5075315934739	0.00402592343815934	0.0225533242983631	-2.21504863920385
PPP2R5C	0.743171691894567	16.0826734701792	3.50689814822235	0.00403074255629229	0.0225533242983631	-2.21623146105174
CDR2L	1.4537442525228	13.5827965736389	3.50600208863335	0.0040375695870812	0.0225533242983631	-2.21790466292457
ALDH1B1	-0.889484405517528	18.9736688931783	-3.50573595171224	0.00403959952922475	0.0225533242983631	-2.21840161839517
RANGAP1	0.707030932108564	15.6287230650584	3.50546285677881	0.00404168361965091	0.0225533242983631	-2.21891156699303
CARS1	0.824368158976206	17.7822974522909	3.50519461794168	0.00404373171339494	0.0225533242983631	-2.21941244830361
ALG5	-1.16058890024824	16.0609796047211	-3.50355687530331	0.00405625929127176	0.0225616093581088	-2.22247060859717
RAD50	0.983952840169263	15.4379181861877	3.50351447207302	0.00405658416856097	0.0225616093581088	-2.22254978846335
LRPAP1	1.00470161437982	22.0317770640055	3.50322245791976	0.00405882218603163	0.0225616093581088	-2.22309506895853
UBA1	-1.13879013061524	17.4316261609395	-3.50044819276651	0.00408014693653158	0.0226548337156748	-2.22827550338741
DBNL.1	-1.37672710418703	15.061193784078	-3.49878501967999	0.00409298559278564	0.0227007840848479	-2.23138119728524
COX7C	1.0021107991536	19.1209266980489	3.49264600691224	0.00414073076795088	0.0229231714522923	-2.24284488851029
TMEM167A	1.51154994964604	15.9774200121562	3.4919588765894	0.00414610984713154	0.0229231714522923	-2.24412801316617
CPQ	0.734738667806006	17.6128981908162	3.49185732990841	0.00414690538835438	0.0229231714522923	-2.24431763828842
GALC	0.873708407084097	15.6294993559519	3.49074712069261	0.00415561314064607	0.0229341503663788	-2.24639081143967
CDKN2A	1.4951426188151	15.4585429827372	3.49042905147509	0.00415811128250728	0.0229341503663788	-2.24698476582136
SCAMP1	0.987084388732931	14.8410782019297	3.48967777602585	0.00416401791060327	0.0229412946902007	-2.24838768017387
GRHPR	0.905345916748029	18.7436906496684	3.48767262062615	0.00417982440679698	0.0230029053360785	-2.25213207178197
PDIA3.1	0.800181706746397	22.5054704348246	3.4866453185665	0.00418794611337339	0.0230221347116383	-2.25405044325335
GNA13	1.1012694040934	15.6730088392894	3.48455093090109	0.0042045536532517	0.0230879187913104	-2.25796148886538
CRYZL1	1.27947584788006	14.3060677051544	3.48109374096876	0.00423211382068273	0.0232127607664791	-2.26441745233677
TATDN1	0.944445927937807	16.2152924537659	3.47997160680579	0.00424109861228488	0.0232127607664791	-2.2665129350456
SPRYD4	0.860707600911468	17.7521050771078	3.4799356522349	0.00424138681567999	0.0232127607664791	-2.26658007696401
GLS	-0.866149266560868	16.9203030268351	-3.4793664291495	0.00424595222060221	0.0232127607664791	-2.26764305015562
SPARC	-1.56274668375651	18.1827934583028	-3.47824826905638	0.00425493483811058	0.0232363345989024	-2.26973111630358
MCMBP	1.2927875518799	14.5774085521698	3.47197136038134	0.00430571850271371	0.023487883279606	-2.28145273828314
S100A6	1.3100776672363	22.2843689918518	3.46911519651555	0.00432902940443959	0.0235891799420449	-2.28678641215039
NUDT8	-0.723134676615436	14.3644649187724	-3.46714958381096	0.00434514623584728	0.0236510968526698	-2.29045705143396
KDM3B	1.30442746480303	13.2601110140483	3.46463154044456	0.00436588154069422	0.0237379897977636	-2.29515931694182
SRM	0.836912790934264	17.9728023211161	3.46124342713889	0.00439393992040775	0.0238644662707736	-2.30148637496037
G3BP2	0.904440561930329	16.8623065948486	3.45975557909631	0.00440631907837972	0.0239056024154189	-2.3042648224873
DPP4	0.738587697347	14.5101977984111	3.45907162208232	0.00441202157074969	0.0239104654841827	-2.30554206166663
ACTR2	0.733769098917634	17.5313272476196	3.45726254413377	0.00442714082917194	0.0239466734721078	-2.30892037879752
SFXN3	0.809531529744429	17.6721099217733	3.45712057257983	0.00442832956670134	0.0239466734721078	-2.30918549984849
NF2	1.2892738978068	13.7450286547343	3.45575062238853	0.00443981688085649	0.0239827241935516	-2.31174377599604
TRAPPC1	0.857928276061967	15.1641007264455	3.45431912972368	0.00445185249486064	0.0240216552732448	-2.31441697498425
STX7	1.07743072509766	16.1080089410146	3.45300224915432	0.004462953665926	0.0240517254539358	-2.31687614188396
NUDT15	-1.5286045074463	13.2255818049113	-3.45251191009139	0.00446709433556517	0.0240517254539358	-2.31779180919693
ACBD3	0.753615061442069	16.9293548266093	3.44944450820066	0.00449308547622183	0.0241655137775174	-2.32351991469712
ENO1	0.972204208374031	23.5260144869487	3.44884986794295	0.00449814176297579	0.0241665823658796	-2.32463035092138
BLVRA	0.921334584553993	18.8865801493327	3.44501670440989	0.00453087413810137	0.024280916688465	-2.33178840905875
RPL3	0.938117980957021	19.2379808425903	3.44470949846205	0.00453350786698629	0.024280916688465	-2.33236208418772
LRRC59	0.941617965698232	19.9682784080505	3.44464457748948	0.00453406464393647	0.024280916688465	-2.33248331730632
TRMT61B	-1.23470306396487	13.8845914999644	-3.44293104825214	0.00454878531816255	0.0243335558686652	-2.33568314855237
ITGA6	-0.788818995157904	16.2736706733704	-3.43699751441989	0.00460013438056818	0.0245818136877838	-2.34676329683651
PCYOX1L	1.60726420084637	12.7775823275248	3.43520066766634	0.00461579984746038	0.0246390603445444	-2.35011865800734
VAPB	1.03149286905924	18.1619210243225	3.43207258722169	0.00464320038157873	0.0247587587334986	-2.35595987458011
PGM2	0.765917460123728	16.3770194848379	3.43124236358067	0.00465050036569075	0.0247711341748517	-2.3575101828418
SLC2A4	1.0067831675212	17.513482093811	3.42910914771698	0.00466931060782268	0.0248438143623456	-2.36149360040281
SHMT1	-0.884728749593073	17.2432017326355	-3.42856368728982	0.00467413271219205	0.0248438143623456	-2.36251215066687
NDUFB6	1.0110206604004	17.684149424235	3.42783490281143	0.00468058334674794	0.0248515497866286	-2.36387302317888
UBL4A	1.052760442098	15.8062278429667	3.42596521083277	0.00469717364774193	0.0249130478651557	-2.36736431799958
GLG1	0.836687088012731	17.3484915097555	3.42305839172043	0.00472308493564913	0.025023799312944	-2.37279220578737
ABI1	0.812926928202296	15.895193417867	3.42224029365524	0.00473040348383006	0.0250359120553772	-2.3743198255616
PRDX4	0.99279403686527	20.0613853136698	3.41826716225616	0.00476610987778336	0.0251980835727654	-2.38173871332664
TAOK2	-0.83899148305261	12.7696025371552	-3.4158706126474	0.00478777931633062	0.0252695539431858	-2.38621364732265
ZC3H14	-0.8926541010539	13.7174376646678	-3.4153653098585	0.00479236093852369	0.0252695539431858	-2.38715716316195
ERI3	0.856103579203266	14.9763531684876	3.415089222935	0.00479486611504873	0.0252695539431858	-2.38767267968688
ANTXR2	-1.53859011332197	13.9491039117177	-3.41063587366365	0.00483545874519392	0.0254565156162325	-2.39598799710149
ORMDL2	0.748115221659331	14.9527608553568	3.40785783334687	0.00486095668508054	0.0255592714378345	-2.40117507899588
GTF2E2	0.919339815775567	14.4163495699565	3.40697033051777	0.00486913116201889	0.0255592714378345	-2.40283218503974
DCTN5	0.788770675659134	14.067321618398	3.40635259536172	0.00487482910878379	0.0255592714378345	-2.40398558832988
SACM1L	0.967952728271491	17.7891642252604	3.40627694610489	0.00487552735567938	0.0255592714378345	-2.40412683647359
EIF4A1	-0.926055908203136	18.3608112335205	-3.40369311472342	0.00489943708906642	0.0256488716081315	-2.40895119065813
STAT3	-1.06070963541664	17.2090981801351	-3.40285298900251	0.00490723679200916	0.0256488716081315	-2.41051980170252
CRKL	1.05791536966959	17.8234643936157	3.40274679941119	0.00490822354655996	0.0256488716081315	-2.4107180693261
BMP2K	-1.1937576929728	12.5329205989838	-3.40220716548793	0.00491324113418077	0.0256488716081315	-2.41172562328449
DCXR	1.09672037760413	19.1873537699382	3.39504390186182	0.0049803395981904	0.0259718967515695	-2.42509989938502
CCDC90B	0.734799067179363	15.5567000706991	3.39334881324342	0.0049963526318251	0.0259755763688081	-2.42826465386575
PGAM5	0.830910046895365	16.404071410497	3.39285522522199	0.00500102519874124	0.0259755763688081	-2.42918618325649
MRPL51	0.949721018473332	16.2567586898804	3.39277062202344	0.00500182654100798	0.0259755763688081	-2.42934413722832
TTI1	-1.06856950124107	11.3182957172394	-3.39275969141899	0.00500193008267701	0.0259755763688081	-2.42936454463471
CLIP2	1.1863079071045	13.4223004976909	3.3919388435694	0.00500971187212532	0.0259888598162914	-2.43089706101069
EARS2	-1.30161412556967	14.5115904013316	-3.39011469534449	0.00502704898064254	0.026051634040309	-2.43430270150157
SRSF5	-0.812063852945938	14.6726226011912	-3.38764950130795	0.00505057513386713	0.0261393361096505	-2.43890509239277
TOMM40L	-1.14753627777096	13.8951595624288	-3.38724138221011	0.00505448067085102	0.0261393361096505	-2.4396670222837
SMAD2	-1.06678231557213	13.6732099056244	-3.3863065259096	0.00506343838085632	0.0261573950436561	-2.44141232557994
NAT8L	-1.0050849914551	13.8553869724274	-3.38578024595942	0.00506848820544411	0.0261573950436561	-2.44239484384402
MBNL2	1.23845418294273	14.4090163707733	3.38316874150902	0.00509362182097044	0.0262366588676262	-2.44727023736907
UBE2K	0.828350067138629	17.2022835413615	3.38308866645948	0.00509439446555315	0.0262366588676262	-2.44741972727172
HDDC2	-1.13952223459881	14.5996041297912	-3.37919609738407	0.00513209705057292	0.0264034982694936	-2.45468654893772
TIMM10	0.989314397176095	18.4907256762187	3.37323994219757	0.0051903335981469	0.0266755264987405	-2.46580533769106
ISCA1	-1.05025704701741	14.4167373180389	-3.36842781979831	0.00523787158695692	0.0268920651652329	-2.47478807722468
TRIM25	0.739060719807963	17.1355539957682	3.3667248512321	0.00525480002751609	0.02695116508958	-2.47796690150756
CAPN2	-0.979203542073598	16.6514347394307	-3.36592943343647	0.00526272583843609	0.026964017555324	-2.47945164137516
CMAS	-2.0227937698364	12.8162690798442	-3.3645742414102	0.00527625724722775	0.0270055347787634	-2.48198124046443
HSPB7	2.34660021464026	14.1255957285563	3.36373856094648	0.00528461891215654	0.0270205334922701	-2.48354110461055
RBMS1	-1.11379337310793	14.9802652994792	-3.35543811346244	0.0053684016998435	0.027402175738692	-2.49903388296181
VCAN	-1.23483657836917	14.5185950597127	-3.35525395855301	0.00537027564728135	0.027402175738692	-2.4993775937533
ENSG00000258529.ALG9.ALG9	-1.6016654968262	13.3150852521261	-3.35156918792347	0.0054079107317883	0.0275659384125479	-2.50625479640611
PPP1R21	-0.871942202250198	13.6984623273214	-3.35074638587356	0.00541635087223124	0.0275807017291202	-2.50779042671142
SREBF1	-0.937695503234838	13.2166308561961	-3.34615234207215	0.005463720630623	0.0277934663981078	-2.51636423990047
KIF5B	0.85498491923013	17.8934013048808	3.34267831308163	0.0054998192428613	0.0279485196457967	-2.52284749811109
PRDX5	1.04185740152996	19.5412009557088	3.33734392155111	0.00555571797160996	0.0281901035039966	-2.53280208395946
UBE2L6	0.787732760111469	15.5899724960327	3.33706165275542	0.00555869176631572	0.0281901035039966	-2.53332881275901
GANAB.1	-0.664983113606802	20.4001328150431	-3.33617512314349	0.00556804209467404	0.028190540442085	-2.53498311344769
HACD2	0.888755798339858	19.8788878122965	3.33597918611888	0.0055701108049386	0.028190540442085	-2.53534873764761
GPD2	0.868321736653627	17.3988461494446	3.33436743680961	0.00558715716347094	0.0282480761059633	-2.53835627646027
COL5A1	-1.97079881032307	13.6888199647268	-3.3328605751081	0.00560314179911602	0.0283001324371596	-2.54116804134273
COMMD10	1.02179050445553	16.3420582612356	3.33114749480444	0.00562137002488482	0.0283634035231258	-2.54436454212345
PACSIN3	-3.26965427398684	15.0039814313253	-3.32745048191009	0.00566091261753213	0.0285339820387258	-2.55126270569797
NCSTN	0.903800964355497	15.9860490163167	3.3234855961819	0.0057036321750884	0.0287202126225352	-2.55866032633077
EEPD1	-1.0734669367472	13.7094313303629	-3.32269196308896	0.00571222212840787	0.0287343833051862	-2.5601410285718
SDHB	0.869239807128899	19.6164946556091	3.32173212831419	0.00572262841135046	0.0287576528752207	-2.5619317970059
PDCD5	1.08313560485839	17.4551815986634	3.31988109477219	0.00574275085580777	0.0288296523790551	-2.56538521484154
VTI1A	1.1391143798828	16.2666180928548	3.31800758803269	0.00576319025731726	0.0288939209352498	-2.5688804727505
ITGAV	1.17257690429686	17.5974529584249	3.31740996899106	0.0057697255213143	0.0288939209352498	-2.56999538607266
SSBP1	1.06603749593094	19.1389559110006	3.31711294892901	0.00577297636374639	0.0288939209352498	-2.57054950094411
RPL10A	0.733928044637022	20.8231054941813	3.3162365979556	0.00578257866701245	0.0289128933350622	-2.57218439116365
ATXN2	-1.19710731506347	14.7700870831807	-3.31381241493702	0.00580922475027812	0.0290169609765398	-2.57670676020556
UBE2F	0.800978342692027	15.7210930188497	3.31316224974722	0.00581639224993763	0.0290236223103708	-2.57791963221653
OSGEP	1.21826807657879	19.8828562100729	3.31204487200855	0.00582873118935951	0.0290560497665968	-2.58000405521294
HERC4	1.39203166961673	14.258421977361	3.31039460946391	0.00584700292972885	0.029117957532934	-2.58308249263761
PLS3	0.880860646565761	15.0500588417053	3.30921745972067	0.00586007162512536	0.0291482220640169	-2.58527833005375
NEDD8	-2.49032815297443	15.4174987475077	-3.30879238334658	0.00586479804745345	0.0291482220640169	-2.58607125193273
UFM1	1.04067357381183	17.6197290420532	3.30647874524321	0.00589059082949916	0.0292471949867848	-2.59038694131433
AK2	1.04054578145347	20.8416078885396	3.30387787875433	0.00591972219759923	0.0293623268433465	-2.59523822911514
CFAP20	1.19175020853676	13.1689947446187	3.30286498658521	0.00593110647925188	0.0293623268433465	-2.59712748352022
TOR1AIP1	0.775957107543928	17.3246614138285	3.30268426013519	0.00593314005098491	0.0293623268433465	-2.597464572872
SPOUT1	-1.2807893753052	12.8234818776449	-3.3023070203165	0.00593738709636312	0.0293623268433465	-2.59816819421997
OSBPL11	-0.714733759562199	13.860377073288	-3.3017369215723	0.00594381120189831	0.0293649063847508	-2.59923152513244
HPGD	-1.12182744344081	17.4375670750936	-3.30108759976219	0.00595113655728251	0.0293719289409528	-2.60044260925207
SH3KBP1	0.931133270263661	16.4558447202047	3.30024773690494	0.0059606250051898	0.0293896029740528	-2.60200906359944
PTGR2	0.864293416341134	15.145318031311	3.29798727125546	0.00598623867099907	0.0294786629228533	-2.60622502752606
KPNA4	-1.1424798965454	14.7342590490977	-3.29760877136156	0.00599053833467432	0.0294786629228533	-2.60693094807431
LYPLAL1	0.787226359049487	18.2009426752726	3.29225804796761	0.00605165514920981	0.0297499845526866	-2.61690985289312
GPX4	0.902613321940063	17.9457677205404	3.29003169728231	0.00607726956661419	0.0298464127284359	-2.62106166302254
NUDT5	0.917802174886102	18.3500893910726	3.28889312057628	0.00609041119597388	0.0298814553254142	-2.62318487930689
DDX27	-0.970262527465835	14.0352605978648	-3.2870293190615	0.00611198528614693	0.0299518065388979	-2.62666040744336
MED8	1.13024202982583	15.7505816618601	3.28661504851269	0.00611679104392366	0.0299518065388979	-2.62743290472762
SLC35F6	-1.87796338399247	13.7974851926168	-3.28519784119873	0.00613326019486893	0.0300029198323234	-2.63007555448014
TOM1	-1.0805384318034	16.4302302996318	-3.28339571302351	0.00615426696377349	0.0300489904665783	-2.63343587010853
ARID1B	0.996383031209328	13.6303280989329	3.28335365809435	0.00615475804732528	0.0300489904665783	-2.6335142860718
NASP	0.893231709798197	15.2833569844564	3.28182312964957	0.0061726571994564	0.0301068329091133	-2.63636808340303
THEM6	0.789760907491026	16.3977607885997	3.28068130586848	0.00618604467598987	0.0301425781224776	-2.63849705959634
PAPOLA	-0.922053019205741	13.1712187925975	-3.27868624201751	0.00620950629278046	0.0302272933528207	-2.64221683461609
DCTN4	-1.04963684082031	14.588470697403	-3.27762855848694	0.0062219807903932	0.0302419590545793	-2.64418882136418
RPS20	0.838253021240231	20.9462203979492	3.27740026785381	0.00622467659736466	0.0302419590545793	-2.64461445056451
VPS13A	-0.6889028549194	13.5150833129883	-3.27636965453293	0.00623686140637478	0.0302567367992129	-2.64653592330967
XRCC6	-0.860001246134445	17.9608821868896	-3.27611449763219	0.00623988180019948	0.0302567367992129	-2.64701163172293
TSG101	0.897276878356967	15.9452463785807	3.27432426333811	0.00626111496624342	0.0303273095661957	-2.65034924061932
MRPS6	0.927858988444029	18.4606229464213	3.27382044821006	0.00626710359562013	0.0303273095661957	-2.65128850493992
PARP10	0.805761655171727	14.1201052665711	3.27334805799961	0.0062727239283649	0.0303273095661957	-2.65216917591156
APOE	0.987510681152354	20.5704905192057	3.27264840774554	0.00628105744454985	0.0303381172685782	-2.65347351099915
ASCC1	0.964199066162099	17.1234860420227	3.2699055346827	0.00631383535606576	0.0304668582894541	-2.65858679889671
PRPF8	-0.752504984537767	16.5791168212891	-3.26657646826332	0.00635384977485537	0.0306302351064976	-2.66479252530171
HNRNPH2	-0.890183448791497	14.6836605072021	-3.2622944194276	0.00640569424866944	0.0307779415986848	-2.67277413790017
HADHA	0.712216695149731	21.5620759328206	3.26229039575332	0.0064057431645389	0.0307779415986848	-2.67278163760324
SP100	-1.59259287516277	17.9533176422119	-3.26209723050996	0.00640809191951766	0.0307779415986848	-2.67314167649198
PRMT1	-1.0849018096924	15.6097479661306	-3.26190602332591	0.00641041771924659	0.0307779415986848	-2.6734980644526
DDX31	0.869878768920866	13.7423082192739	3.26149483479259	0.00641542219856003	0.0307779415986848	-2.67426446761827
ETFDH	1.11411348978682	19.020628452301	3.25990157723173	0.00643485051548489	0.0307845072032398	-2.677234039563
BRIX1	0.801702181498234	16.4544458389282	3.25947402025143	0.00644007424808802	0.0307845072032398	-2.67803092029761
AAMP	0.836409886678027	15.4507218201955	3.25920917894115	0.00644331212059457	0.0307845072032398	-2.67852452821518
PPT1	-0.733161290486672	15.1782705783844	-3.2590578916634	0.00644516244960627	0.0307845072032398	-2.67880649440121
RAB8B	0.757110595703097	16.6800878842672	3.25844850120214	0.00645262105476638	0.0307845072032398	-2.67994225562281
VTI1B	0.723781903584793	15.550585269928	3.2583426262252	0.00645391779155358	0.0307845072032398	-2.68013958041978
TOLLIP	0.728288014729831	16.6489917437235	3.25618955753234	0.00648034512027522	0.0308577292930884	-2.68415227906508
PRDM2	1.00456619262696	19.0654877026876	3.25608154232122	0.00648167379121152	0.0308577292930884	-2.68435358373605
BLOC1S1	1.28995990753176	14.0720300674438	3.25531960415947	0.00649105400962688	0.0308728429234166	-2.68577357246515
NCOA7	0.7797899246216	13.882822672526	3.2516312696379	0.00653665448152319	0.0310378889795761	-2.69264704305475
OPTN	0.798740386962903	16.2734993298848	3.25114906391784	0.00654263996744888	0.0310378889795761	-2.6935456293714
BDH2	0.888435045878104	16.130456606547	3.25075717388806	0.00654750844989566	0.0310378889795761	-2.69427590664513
FAM207A	1.77403545379643	13.21222392718	3.25049960474792	0.00655071023689545	0.0310378889795761	-2.69475587711307
ATRN	-1.01332155863447	13.853759765625	-3.24863733464102	0.00657390661734038	0.0311181592971155	-2.69822607236581
REEP5	1.00338776906333	15.4939256509145	3.24594163309522	0.0066076306034097	0.0312290118126056	-2.70324906526373
VPS13C	-0.716037432352701	15.4118146896362	-3.24551687651271	0.00661296027101165	0.0312290118126056	-2.70404050296334
CCS	0.8639570871989	16.110701640447	3.24525959559103	0.00661619062611946	0.0312290118126056	-2.70451988426531
TPM1	-1.04644203186034	14.6583474477132	-3.24463600724119	0.00662402683110282	0.0312290118126056	-2.70568178085669
CTPS1	1.10187435150146	16.7442971070607	3.24426361726781	0.00662871084906765	0.0312290118126056	-2.70637562656389
ATG101	0.907132148742663	13.7164430618286	3.24328136428577	0.00664108186653683	0.0312576937426876	-2.70820575708011
SFSWAP	1.2013874053955	13.5007050037384	3.24204483020821	0.00665668844690797	0.0313015359389104	-2.71050960901893
AACS	-1.0140008926392	14.6942378679911	-3.24086989994858	0.00667155167448135	0.0313208218281955	-2.71269862726906
RPS16	0.896390279134131	18.779677549998	3.24072546413133	0.00667338113324367	0.0313208218281955	-2.7129677225322
AP3D1	-0.926512718200639	16.1452624797821	-3.23908587752975	0.00669418392267597	0.0313888454432733	-2.71602234233698
RTRAF	0.825725555419929	16.7443782488505	3.23823358609706	0.00670502338742864	0.0314100671868714	-2.71761015483481
UBE3A	-0.816541035970033	14.2245424588522	-3.23644649060632	0.00672780903369008	0.0314871589300171	-2.72093940449019
MAN2B2	-0.87769571940103	14.0081191062927	-3.23511521895449	0.00674483345385187	0.0315371677001062	-2.72341939739983
INPPL1	-2.03285312652587	13.487722714742	-3.23216478352845	0.00678271836808254	0.0316845294659255	-2.72891542976008
TIMM21	0.669346491495762	16.1281507809957	3.22976181003507	0.0068137315968534	0.0317718830949746	-2.73339138909714
MLEC	0.807186126708967	19.2866420745849	3.2296535309736	0.00681513241739608	0.0317718830949746	-2.73359307211271
CEP43	1.08182334899903	13.0404381752014	3.22874413932001	0.00682690876556966	0.0317718830949746	-2.73528690590447
TAT	1.4802640279134	16.768593788147	3.22811446247984	0.00683507487057262	0.0317718830949746	-2.73645972207522
NUDT6	-0.94958655039467	13.0844975312551	-3.22783714987273	0.00683867437380118	0.0317718830949746	-2.73697623042387
CSNK1G2	-0.792833010355638	13.2682789961497	-3.22775538515582	0.00683973603913926	0.0317718830949746	-2.73712852059953
TPRKB	1.0522257486979	14.5610008239746	3.22391263286623	0.00688981908962028	0.0319746734802807	-2.74428548307972
GNG12	-0.903283437093066	17.1210592587789	-3.22244494837598	0.00690904469217253	0.0320340142996816	-2.74701881462201
DSTN	0.695835749308262	17.3179391225179	3.22107539371587	0.00692703347492084	0.0320875153982599	-2.74956931002034
ARPC3	0.70189158121747	17.8142159779867	3.21833394175988	0.00696318328998444	0.0322249645280675	-2.75467441553008
CCDC47	0.657658894856763	18.0047826766968	3.21484636430379	0.00700944581117271	0.0324089153444091	-2.76116846541421
ATP13A3	-1.54258282979334	12.4756715297699	-3.21198581627542	0.00704762117494758	0.0325551674515916	-2.76649454451454
PPIB	0.999645868937122	23.2300119400024	3.20870812972828	0.00709162020728451	0.0327280246115403	-2.77259683729081
ADGRE5	-1.38513437906904	14.0213507811228	-3.20603798287357	0.00712766754127346	0.0328638980702831	-2.77756766407708
PDSS2	-1.36847400665284	14.4157240390777	-3.20142296634012	0.00719040516673206	0.0331224682449	-2.78615832891779
SYPL1	0.874904632568335	19.1696276664734	3.20028632410312	0.00720594184327372	0.0331633308698305	-2.78827398645445
POLR2E	-0.823453585306801	15.0476732254028	-3.19969461563665	0.00721404319407055	0.0331699305827181	-2.78937532206068
MRPL38	0.907297770182332	17.4322760899862	3.19914979449282	0.00722151067315061	0.0331736062778618	-2.7903893722795
B4GAT1	1.40030543009436	14.9065361022949	3.19491603757036	0.00727980481034469	0.0334105432947093	-2.79826897590463
TREX1	0.819836298624693	14.5656617482503	3.18854852949146	0.00736836876961602	0.0337858383675942	-2.8101181203754
FARP2.1	-1.56646728515627	13.0194571812948	-3.18760119030292	0.00738163712514255	0.0338155107712561	-2.81188082790603
EML2	0.9283666610718	15.8277628421784	3.18314231588841	0.00744441039211156	0.0340717034965548	-2.82017681196853
CS	-0.962826410929335	21.406148592631	-3.18129155629951	0.0074706229022919	0.034160247186491	-2.82361995338863
RUVBL1	0.808595021565761	17.8409056663513	3.17858131497503	0.00750917548185579	0.0343050027752365	-2.82866174802067
PLEKHA3	0.78023783365883	13.3061979611715	3.17755728433259	0.00752379397362252	0.0343402523108	-2.83056662671483
HNRNPH3	0.926076889038093	18.3312004407247	3.17681471061429	0.00753441239149044	0.0343417330653116	-2.83194791105689
UBE2D1	-0.94825744628907	15.8765706221263	-3.1761475597532	0.007543965117416	0.0343417330653116	-2.8331888741735
PIR	0.906177202860464	16.0054744084676	3.17608740977088	0.00754482698299208	0.0343417330653116	-2.8333007576195
HTRA3	-1.0143496195475	13.8642870585124	-3.17546548394971	0.00755374410540928	0.0343508929839225	-2.83445757471401
PWP1	0.969085693359361	16.072415749232	3.17445053473433	0.00756831906771972	0.0343857418830188	-2.83634539335484
GBA	1.04451243082683	17.2370626131694	3.17258232138105	0.00759522091309979	0.0344764817907586	-2.83982015059143
RPA2	-0.704088846842438	16.3072109222412	-3.17170691641629	0.00760785951341451	0.0345023710840813	-2.84144828339281
TNS2	-1.17395973205567	15.1223475138346	-3.16954857443711	0.00763911058712159	0.0346125456930145	-2.84546232589682
YWHAG	0.763218561808259	19.4858606656392	3.16644112670197	0.00768433012224521	0.0347857528281801	-2.85124105197222
ARF4	0.726395924886088	19.1704545021057	3.16473601397663	0.00770925681138627	0.0348668660333152	-2.85441171832427
RPSA	0.887298583984368	18.8138208389282	3.16381345017195	0.00772277735269442	0.0348962918525474	-2.85612716374977
APMAP	0.770857493082662	21.3096731503805	3.16201763487302	0.0077491639401854	0.0349395040219353	-2.85946622607126
KDSR	-1.05775864919023	15.0531051953634	-3.16197827632213	0.00774974326089958	0.0349395040219353	-2.85953940566776
MYO9B	-1.06433169047037	13.5090692043304	-3.16149637851744	0.00775683986187398	0.0349395040219353	-2.86043539420762
EIF2B1	1.04501374562577	14.976335366567	3.16125258378588	0.00776043255160573	0.0349395040219353	-2.86088867475392
S100A10	0.883857727050728	21.0163051287333	3.16064348223805	0.00776941588802183	0.0349483219194472	-2.86202114521871
HPRT1	0.907735188802071	16.2935651938121	3.15769697267755	0.00781301985478531	0.0351127134395275	-2.86749914045602
COMMD6	1.1788969039917	14.1978286107381	3.15714279579276	0.00782124820689819	0.0351179691600347	-2.868529382006
NUDCD3	0.844182968139668	14.0648622512817	3.1559301306936	0.00783928401579037	0.0351672118832796	-2.87078372391634
SPHK2	-0.930975596110034	12.949989716212	-3.1552237732879	0.00784980877730951	0.0351810710929174	-2.87209680217611
STX11	-0.725718816121399	14.2811172803243	-3.15460705389084	0.00785900950410407	0.0351810710929174	-2.8732432251087
ILKAP	0.865672111511266	14.9879274368286	3.15430041929985	0.00786358815182394	0.0351810710929174	-2.87381322164001
SH3GL1	0.707170804341629	16.0364332199097	3.15332497856656	0.00787817115043487	0.0351915360207554	-2.87562641174678
TOMM5	1.0177720387777	17.781999429067	3.15319779251523	0.00788007459841638	0.0351915360207554	-2.87586282646842
MAT2B	-1.28001721700031	16.2208534081777	-3.15126327839271	0.00790908312087862	0.0352713659770384	-2.8794586056202
CHID1	0.742842038472533	15.5539359251658	3.15106053245102	0.00791212953374369	0.0352713659770384	-2.87983544718471
FGGY	1.1689027150472	13.0927923520406	3.14738594158912	0.0079675472322977	0.0354775517515975	-2.88666495129215
YBX3	0.901455561319995	19.9158082008362	3.14704928965137	0.00797264379061025	0.0354775517515975	-2.88729060467529
POP7	-1.5109504063924	12.9801656405131	-3.14617988496495	0.00798582077872172	0.0355044310760863	-2.88890632555937
MRPL40	-1.52921994527184	15.4316760698954	-3.14528761215361	0.00799936704533413	0.035532902723694	-2.89056449857064
LAMTOR2	0.938458124796533	14.1347771485647	3.14404240466606	0.0080183099567448	0.0355852738936712	-2.89287847577289
H6PD	0.810525258382171	16.8493932882945	3.14310063803019	0.00803266655898784	0.0355930458617812	-2.8946285054918
LMAN1	0.72413571675623	19.6869719823202	3.14298901058353	0.0080343699503076	0.0355930458617812	-2.89483593271759
TGFBI	-0.754730542500837	15.4086422920227	-3.14224474428748	0.00804573641389824	0.0356116891985264	-2.89621891664078
IVD	0.895734786987337	18.1949106852213	3.14085906042198	0.00806694154886612	0.0356738081827635	-2.8987936840063
DHRS7	0.682128906249993	16.762926419576	3.13284675637663	0.00819065579615748	0.0361887323142837	-2.91367922195991
RPLP0	0.776478449503557	19.1517210006714	3.12492848346625	0.00831478399039409	0.036704569966469	-2.92838615730286
NRCAM	-1.26074441274007	15.1700165271759	-3.1242728907349	0.00832514517510109	0.0367177280550779	-2.92960363931426
PPP1CB	-0.751542091369634	15.8482350508372	-3.12146235624001	0.00836971032070483	0.0368815844512901	-2.93482268893372
OXCT1	0.836050669352197	18.5648670196533	3.12034659804533	0.00838746842189373	0.0369271286716118	-2.93689446628765
TBC1D4	-1.10250790913901	14.538359562556	-3.11895930845787	0.00840960072448133	0.0369768994194123	-2.93947032002214
TOR2A	-0.968128522237134	14.4253527323405	-3.1187066255374	0.00841363821965321	0.0369768994194123	-2.93993947628991
CRELD1	0.870330810546863	16.3097478548686	3.11797489800991	0.00842534107351358	0.0369956503448633	-2.94129805105429
DDX1	0.670981725056929	18.2421890894572	3.11559039197722	0.00846359068632122	0.0371308321555979	-2.94572504361428
C8orf33	0.729146639506032	15.2049545447032	3.1147246422597	0.00847752102822329	0.0371591780752519	-2.94733227279763
CDKN1B	1.36818726857503	15.7183318932851	3.11376585904902	0.00849297509001078	0.03719414707113	-2.94911215729458
ADH5	0.888107299804691	18.9327591260274	3.11325283455344	0.00850125579905971	0.0371976671946544	-2.95006451069765
MRPL28	-1.05026817321777	16.6335009733836	-3.11149002221548	0.00852977088070141	0.0372716054641298	-2.95333677582026
SEH1L	-0.962322235107441	14.6232481797536	-3.1112574235492	0.00853354051104425	0.0372716054641298	-2.95376852758209
SUMO1	0.698547363281268	17.6718794504802	3.11082030666491	0.00854062919178049	0.0372716054641298	-2.95457989817483
KPNB1	-0.902807235717802	18.0454765955607	-3.10874176011457	0.0085744174356201	0.0373862635777476	-2.95843789423749
SMUG1	-1.1863826115926	12.4868710835775	-3.10818463441033	0.00858349660289074	0.0373930784583025	-2.95947192761625
RDH14	0.686866124471059	14.3772849241893	3.10747837648591	0.00859501991408304	0.0374056037860332	-2.96078272255385
SPAG7	-1.29212125142417	13.2686312198639	-3.10603929790568	0.00861854782931665	0.0374056037860332	-2.96345350800538
NUB1	0.788031578063961	12.9471193949382	3.10584358444867	0.00862175257644526	0.0374056037860332	-2.96381672172798
CSNK2A1	0.856985727945961	17.7612660725912	3.10579869464004	0.00862248780110567	0.0374056037860332	-2.96390002986203
CALM1.CALM2.CALM3	1.04899915059406	21.2732508977254	3.10534028634849	0.00862999939964624	0.0374056037860332	-2.9647507527668
ZNF638	0.899052619934061	13.799529949824	3.10524973024177	0.00863148404952083	0.0374056037860332	-2.96491880684164
FKBP8	-0.774811744689938	13.3050251801809	-3.10450113131307	0.00864376696973796	0.0374262320926426	-2.96630803583013
POM121C	1.115842183431	13.3627416292827	3.10344107648284	0.0086611901212493	0.0374690616114915	-2.96827519074286
ALKBH7	-1.78768507639571	12.8590029875437	-3.10211606128879	0.00868301756511842	0.0375302736105864	-2.97073392749928
UROS	0.980562527974467	15.635157585144	3.1016670245422	0.00869042717575789	0.0375302736105864	-2.97156714587616
TXNDC5	0.767606099446585	20.7888838450114	3.10072166499268	0.00870604733886721	0.0375521556798899	-2.97332127987084
TP53I11	-0.911275863647466	15.0842429002126	-3.10005128173949	0.00871714107754116	0.0375521556798899	-2.97456515244117
GLOD4	0.688276290893526	17.3949683507284	3.09999104093556	0.00871813865533123	0.0375521556798899	-2.9746769256187
EIF4A2	-0.759434700012239	16.2888648509979	-3.09946338253514	0.00872688147051961	0.0375572969860165	-2.97565595323948
TSC22D3	0.982448895772295	13.9753847916921	3.09898229462531	0.00873486029323784	0.0375591443032483	-2.97654855629758
SRCIN1	-1.0134553909302	13.8820731639862	-3.09799464980571	0.00875126319913538	0.0375971799790142	-2.97838096696432
PBDC1	0.850804011027028	15.6544256210327	3.09263887121767	0.00884075013937918	0.0379488627639443	-2.98831653819145
BCL9L	-0.799408594767232	12.9425921440124	-3.09192468237635	0.00885275205314519	0.0379676219520666	-2.98964128644473
CACNA2D1	0.720833778381333	15.9616355895996	3.08994326254106	0.00888613504484858	0.0380779688614312	-2.99331643112789
TRMT10C	0.72016207377116	17.7085951169332	3.08946346112028	0.00889423764602022	0.0380798900937613	-2.99420632656678
YIPF5	0.782986005147299	13.5086642901103	3.08784475899781	0.0089216278267961	0.0381643150802327	-2.99720843827778
MRPS23	0.73059527079263	17.4343169530233	3.0846105633944	0.00897660655144387	0.0383665099599942	-3.00320614757507
WDR55	0.742733001708999	14.615719238917	3.08347867158193	0.00899592765042027	0.0384160858891338	-3.00530502525842
LAMTOR3	1.12548891703286	17.0939194361369	3.08157431295548	0.00902852834258649	0.038522237139252	-3.00883608536646
GRB2	0.622107505798372	16.1248173713684	3.0790459484838	0.00907199379447966	0.0386584208715402	-3.01352376707083
EFNB1	-1.1995115280151	12.8814657529195	-3.07881426981747	0.00907598705084603	0.0386584208715402	-3.01395328445603
NFIB	0.65518824259437	13.3032903671265	3.07804871921053	0.00908919471111467	0.0386815600408858	-3.01537253804803
RPS12	0.898162206013986	19.4509706497192	3.07632117475827	0.0091190697404751	0.0387755315887723	-3.0185750720875
MAT2A	0.933586120605494	18.4440455436707	3.07488753356428	0.0091439366385498	0.0388210497717679	-3.02123259814459
PCCB	0.703278223673497	18.876992225647	3.07480438370248	0.0091453809713592	0.0388210497717679	-3.0213867275033
PTPN11	0.6942351659139	16.1224432786306	3.07032742946799	0.00922348397638371	0.0391192095332557	-3.02968459528286
PQBP1	-1.91734218597414	14.5537561575572	-3.06923835989811	0.00924258389874867	0.0391668269985303	-3.03170291702186
FAIM	0.795386632283531	13.3408226966858	3.06751686857127	0.00927285569587819	0.0392616656059523	-3.03489309307528
GGT5	-4.15272204081217	13.5884152253469	-3.06573665537856	0.00930426419214568	0.0393611516632013	-3.03819185204544
IST1	-0.964680353800471	16.4790530204773	-3.06423773789542	0.00933079208764667	0.039439839113035	-3.0409691782574
UBFD1	0.714104652404764	15.8368486563365	3.06329844894987	0.00934745411821759	0.0394532760988398	-3.04270948750111
STK39	0.623801549275697	16.7936665217082	3.06316455586015	0.00934983166241852	0.0394532760988398	-3.04295755832708
TRAFD1	0.918271700541196	13.3519461154938	3.06246361113213	0.00936228821578179	0.0394723592148427	-3.04425621321526
PTGES2	0.958218892415335	17.6555361747742	3.06180924851378	0.00937393190167994	0.0394879857839608	-3.04546853020169
NME1	0.877927144368496	20.4186464945475	3.05663399986762	0.0094665304808185	0.0398443224552217	-3.05505537744479
OTUB1	0.577149709065772	17.7296708424886	3.05334488555941	0.00952585501483573	0.0400601256963717	-3.06114717885995
CDC37L1	0.873693466186497	13.643174012502	3.0522538169667	0.00954561602201464	0.0401093240789889	-3.06316776879008
OS9.1	-0.691727956136067	17.0258461634318	-3.05055746659826	0.00957642089987553	0.0401863550568937	-3.06630911406981
TAF9.TAF9.TAF9.TAF9.TAF9.TAF9.TAF9B	-1.3945665359497	16.0604139169057	-3.05035501489414	0.00958010393919114	0.0401863550568937	-3.06668400400659
LSM2	1.02838102976483	15.5290207862854	3.04939051272383	0.00959766975191109	0.0402261221699727	-3.06846997583437
ARHGAP1	0.680142084757492	18.4548837343852	3.0474881477796	0.00963241043582133	0.0403377457223999	-3.07199237238031
PTCD2	-2.77389399210614	14.3893976211548	-3.04635693796876	0.00965312784056314	0.0403600462097433	-3.07408676893637
PSMD8	0.850769042968697	17.8922775586446	3.04631150733586	0.00965396080192856	0.0403600462097433	-3.07417088005138
STXBP1	0.8138624827067	16.5576701164245	3.04259103407762	0.00972241876811708	0.0405546214424229	-3.08105846460083
ZPR1	0.968461354573565	15.7639063199361	3.04250155314224	0.00972407119508545	0.0405546214424229	-3.08122410370456
CYCS	-2.16625912984215	18.6390844980876	-3.04245356687445	0.0097249574634795	0.0405546214424229	-3.08131293132165
PPP3R1	0.990659713745131	14.8217119375865	3.04046270606805	0.00976179816049253	0.040635891124262	-3.08499805737208
CRAT	0.970411936442027	18.9412077267965	3.04012230405713	0.00976811118406119	0.040635891124262	-3.08562811622835
GOPC	-0.586860020955468	15.5307547251383	-3.04007709615037	0.00976894990645576	0.040635891124262	-3.08571179199131
TRAPPC9	1.92617289225257	15.0151515801748	3.0395325205136	0.00977905882203414	0.0406439579278361	-3.08671973921713
CLIC2	1.28866322835287	18.8306330045064	3.03881054557711	0.0097924768673785	0.0406657532681202	-3.08805599457391
ISCA2	-0.785719553629573	15.9480298360189	-3.03617327281775	0.0098416472631971	0.0408358591613057	-3.09293678077462
RPL36AL	2.06629117329916	16.2013077735901	3.03552201084234	0.00985382750453054	0.0408523265291995	-3.09414197882774
CD109	0.695241292317732	13.830500682195	3.03405576300561	0.00988130506166756	0.0409290907134017	-3.09685522603568
UTP23	1.0721426010132	14.3751813570658	3.03365666487564	0.00988879739447414	0.0409290907134017	-3.09759371392764
FHL1	-0.635566711425739	18.3468874295552	-3.03118333881995	0.00993535597864832	0.0410876109673944	-3.10217003804435
CAPG	0.833557128906261	18.4490100542704	3.02889447163568	0.00997863686392919	0.0412323242508702	-3.1064046038048
PLCL1	3.2723083496094	16.1517486572266	3.0282991066573	0.00998992556017087	0.0412447134123237	-3.10750599829125
POR	0.745830535888626	21.0293633143107	3.02772271169791	0.010000866690269	0.0412556482455125	-3.10857227052886
FAHD2A	0.787596384684235	18.0734486579895	3.02714027855051	0.0100119345658859	0.0412592699780117	-3.10964968408376
MTURN	0.622472763061499	15.1521321932475	3.02680395176258	0.0100183312831031	0.0412592699780117	-3.11027182479429
RRAGA	0.751100222269731	15.3457369009654	3.02580865974562	0.010037284957575	0.0412934034640301	-3.11211286951768
NUBPL	0.825320879618324	16.2816855112712	3.02509766788639	0.0100508464835913	0.0412934034640301	-3.11342797720632
CTSC	-1.40382448832197	15.9864022731781	-3.02506238653907	0.010051519918581	0.0412934034640301	-3.11349323529453
RBM27	1.25007820129393	12.9647293885549	3.02359118117564	0.0100796417039283	0.0413747668952501	-3.11621435286575
SERINC1	0.77861754099526	15.0688539346059	3.0230530258289	0.0100899480004919	0.041382927701935	-3.11720966978082
SYAP1	0.676395416259766	17.1731492678324	3.02242841069907	0.0101019232662989	0.041384999227755	-3.11836486254665
PFDN2	0.975232124328597	16.1010932127635	3.02200746877391	0.0101100016475733	0.041384999227755	-3.11914335346387
CDV3	0.820799509684264	17.4763819376628	3.02172590135069	0.0101154088564724	0.041384999227755	-3.11966407632757
HDGFL2	-1.34288660685224	14.6931151549021	-3.0195157502824	0.0101579526816203	0.041524909277782	-3.1237512289672
FKBP2	0.988414446512859	16.1783973375956	3.01568523482254	0.0102321099071475	0.0417506939030324	-3.13083385528385
RAP1B	0.777213414510094	20.7696860631307	3.0156763064834	0.0102322833844909	0.0417506939030324	-3.13085036228955
NAV1	-0.757587114969901	15.4968082904816	-3.01512264074881	0.0102430468166623	0.0417506939030324	-3.13187398393519
DNAJC11	-0.804321289062472	16.2087208429972	-3.01480624022153	0.0102492028023514	0.0417506939030324	-3.13245893565586
GMPPA	0.648468335469566	15.2348630428314	3.01450099100959	0.0102551453164835	0.0417506939030324	-3.13302326280689
ATP5MF.PTCD1	-1.10288079579673	15.7767384847005	-3.01015946809731	0.010340037347775	0.0420476917967808	-3.14104872801646
TMEM126A	0.63385073343909	17.6613467534383	3.00990677126634	0.01034499995161	0.0420476917967808	-3.14151579586892
ADAM17	0.795026143391928	14.0388456980387	3.00797418019851	0.0103830317708464	0.0421645518320828	-3.1450876787937
SRSF1	1.02283732096357	18.2585261662801	3.00722346785372	0.0103978426879072	0.0421645518320828	-3.14647508161204
PGM5	1.43672116597493	20.1700711250305	3.00674805305051	0.0104072330935513	0.0421645518320828	-3.14735367671572
ANAPC5	-2.076566696167	12.7068125406901	-3.00672684506352	0.0104076521909141	0.0421645518320828	-3.14739286987577
COPZ2	-1.59736315409346	14.663834810257	-3.00616182586135	0.0104188238924222	0.0421754669363714	-3.14843703177627
RER1	0.831431706746425	17.9772033691406	3.00512645940466	0.0104393264060987	0.0422241047726349	-3.15035032609649
CCDC93	-0.981820742289228	14.3567927678426	-3.00197404365133	0.0105019987223333	0.042443089881079	-3.156175201762
GSTM1	0.675913492838525	17.0906132062276	3.00035178005417	0.0105343962988154	0.0425394655735444	-3.15917238693028
ENDOD1	0.793883959452325	16.1935697396596	2.9935815979573	0.010670677951212	0.0430267368478002	-3.17167791189097
NUDT9	0.758511861165356	16.8284392356873	2.99349855341468	0.0106723604563187	0.0430267368478002	-3.17183128109607
CD81	-0.842786153157572	17.0812675158183	-2.99155729257724	0.0107117662127043	0.0431506371726347	-3.17541627802996
UTP11	0.828257560729964	14.8515666325887	2.99098628199004	0.0107233847119248	0.0431624910532573	-3.17647071706621
ARHGEF2	-0.916742324829103	15.6058734258016	-2.9904521964861	0.0107342632328317	0.0431676886752113	-3.17745694191758
COMMD9	0.715800921122268	14.9406270186106	2.9900712197516	0.0107420298653089	0.0431676886752113	-3.17816042477934
CAPZB	0.984708786010728	17.8707594871521	2.98860880374112	0.0107718947790713	0.0431830190409912	-3.1808606851527
ZRANB2	1.1408106486003	15.339691956838	2.9885625518151	0.0107728406647291	0.0431830190409912	-3.18094608318133
RELCH	-0.793577194213833	14.1565024058024	-2.9885520249917	0.0107730559574945	0.0431830190409912	-3.18096551953223
AGBL1	1.39050483703616	17.0762923558553	2.98818501034431	0.01078056475355	0.0431830190409912	-3.18164315574788
USP20	0.937263488769497	12.3659736315409	2.98774161334483	0.0107896432087419	0.0431846138081182	-3.18246180331655
PLOD2	0.876351674397828	17.3588854471843	2.98518732813701	0.0108420898941421	0.0433596440702228	-3.18717743943726
RAB11FIP5	1.34630139668783	14.0711813767751	2.9839650364769	0.0108672766044829	0.0434254627367892	-3.18943377457118
SLC22A23	0.981397310892763	14.2400411764781	2.983181215172	0.0108834587451083	0.0434552225175871	-3.19088062404413
MGME1	-0.998050689697273	12.4471124807993	-2.98003142834081	0.0109487286547685	0.0436807739033465	-3.19669419794691
PPP1R1A	-1.08491007486981	17.2978858947754	-2.97720181000431	0.0110076958071681	0.0438808386543758	-3.20191602213967
PCCA	-0.719250361124665	17.7182324727376	-2.97613978052855	0.0110299091099571	0.0439066275652349	-3.20387570893385
FAM120A	-0.666251818339033	16.2037545045217	-2.97604871162429	0.0110318159711645	0.0439066275652349	-3.2040437467545
INTS4	-1.03666241963704	12.3602959314982	-2.97495436438909	0.0110547557852288	0.0439379666813217	-3.20606294292332
POMP	0.974312464396192	14.7612936496735	2.97467421255285	0.0110606359745026	0.0439379666813217	-3.20657983645668
DTYMK	0.758544921874996	17.4217357635498	2.97423324748499	0.0110698978186819	0.0439379666813217	-3.20739342259554
SPR	0.751848856608031	17.8289187749227	2.97345445791152	0.011086274019673	0.0439379666813217	-3.20883025288042
MGAT2	-1.17559719085694	14.1770664850871	-2.97322644345881	0.0110910732084974	0.0439379666813217	-3.2092509176516
CTSZ	0.652381261189767	18.343631585439	2.97315009494702	0.0110926806335156	0.0439379666813217	-3.20939177218873
TMEM230	0.709999402364096	16.1554625034332	2.97163739973056	0.0111245763739343	0.0440292501673217	-3.21218240940845
GBF1	1.05703067779543	16.1561582883199	2.970877983731	0.0111406232916801	0.044057711348258	-3.21358330397572
HNRNPA3	-0.744983673095735	17.6741940180461	-2.96975066295149	0.0111644866885875	0.0441170145160627	-3.2156627678017
SNRPB	0.754225730895993	17.1505169073741	2.96899951594325	0.0111804153413669	0.0441448939073811	-3.21704826929124
NUP107	0.712003072102897	15.6098992029826	2.96712353773809	0.0112202956067092	0.0442672249352723	-3.22050829446077
BTF3L4	0.820316950480098	18.4474641482035	2.9653730297063	0.0112576360484578	0.0443793497155922	-3.22373658939564
SLC25A46	-0.75654093424477	14.8783045609792	-2.96437100062767	0.0112790660722585	0.0444286252648344	-3.22558439865284
BPNT1	0.79402478535973	16.2045540809631	2.96357532521044	0.0112961117519164	0.044433564974069	-3.22705160639043
SUN1	-0.721912701924669	14.5649279753367	-2.96347872956208	0.011298182852703	0.044433564974069	-3.2272297223022
PIN4	0.796320279439261	15.0438806215922	2.95926393815369	0.011388920176319	0.044723445243677	-3.23500060298917
GTPBP4	-1.69350242614743	15.1889290809631	-2.95874408649775	0.0114001617300609	0.044723445243677	-3.23595893800312
ELP4	0.892782211303729	13.5998926957448	2.95861097518305	0.0114030419730883	0.044723445243677	-3.2362043213647
CLINT1	0.77474308013916	16.799741824468	2.95821817599347	0.0114115455180403	0.044723445243677	-3.23692841452662
DDX39B	-0.69408607482907	17.4062042236328	-2.95797379081114	0.0114168392883356	0.044723445243677	-3.23737891071912
PPA2.1	0.743527730305999	18.810727596283	2.9547830499469	0.0114861800003898	0.0449596738803614	-3.2432601201556
UBE2I	0.818717320760097	17.8450509707133	2.95278260744113	0.0115298664540862	0.0450682185173009	-3.2469468280967
POLB	0.9602451324463	13.9421032269796	2.952683797412	0.0115320285773918	0.0450682185173009	-3.24712891903175
CISD1	0.7876011530558	17.0373027324676	2.95196560915329	0.0115477558003252	0.0450942583254457	-3.24845239392477
TMX2	-0.726815223693837	15.602364619573	-2.95015749669298	0.0115874450556627	0.0452137561975859	-3.25178414227525
RANBP1	0.732789993286133	17.5876401265462	2.94869561687089	0.0116196332682715	0.0452948592871138	-3.25447765244428
USP40	-0.915818214416502	12.5865259965261	-2.94838702676242	0.01162643925822	0.0452948592871138	-3.25504620070588
LYPLA2	0.740754445393833	16.9823609987895	2.94316039990537	0.0117423160598453	0.0457105026586311	-3.26467426285169
RFC1	0.766625404357898	12.5705606937409	2.94004816208653	0.0118118595850062	0.0459452708642737	-3.27040601097317
TPI1	1.02160580952963	22.6277798016866	2.93816860776949	0.011854056362998	0.0460733831296212	-3.27386705406152
SETD7	0.892570495605501	14.7910983562469	2.93706538655034	0.0118788937674493	0.0461338770437628	-3.27589836959274
DNAJA2	0.87953122456863	18.7726380030314	2.93139385459018	0.0120073972625034	0.0465460804467587	-3.28633907344239
PURB	0.656995773315398	15.9181978702545	2.93124929260336	0.0120106906542978	0.0465460804467587	-3.28660515195002
LPIN1	-0.771363576253265	16.7698537508647	-2.93114360625372	0.0120130989534951	0.0465460804467587	-3.28679967514746
TYMP	0.640979448954269	15.8654661178589	2.93032827266259	0.0120316942559309	0.0465818513021447	-3.28830031370876
NDUFV3.1	0.915429433186826	17.0983417828878	2.92901395360071	0.0120617300358189	0.0466618249830473	-3.29071919408987
RPL34	-1.05294863382974	16.9885028203329	-2.92824922802093	0.0120792403140794	0.0466740805107328	-3.29212651327395
SORBS3	0.748465220133465	14.9427351156871	2.92805334294187	0.0120837296405706	0.0466740805107328	-3.29248698900973
ARL6IP5	0.862412134806327	18.5219841003418	2.92764719096118	0.0120930431715245	0.0466740805107328	-3.29323439320864
MAPK14	0.697522481282526	16.8431649208069	2.92554755147459	0.0121413039579297	0.0467727118193271	-3.29709788041752
RIDA	0.840639114379867	15.548911968867	2.92544168605083	0.0121437423548929	0.0467727118193271	-3.29729266764631
QARS1	-0.796265920003268	18.1997311909993	-2.9249241132577	0.0121556705948194	0.0467727118193271	-3.2982449587578
TPR	0.987867991129566	17.0222787857056	2.92490096736142	0.0121562042979678	0.0467727118193271	-3.29828754460697
PXN	0.700935363769529	15.4088737169902	2.92298635299812	0.012200432443495	0.0468735808162526	-3.30181001661414
NUMB	-0.576030731201163	14.872206846873	-2.92262823937637	0.0122087226664989	0.0468735808162526	-3.30246882272888
FAM160B1	0.894048690795932	14.6739999453227	2.92252769752863	0.0122110511841377	0.0468735808162526	-3.30265378267385
POLR1E	0.826735178629601	12.7715365886688	2.92213684452748	0.0122201074007396	0.0468735808162526	-3.3033727975758
H3C15	0.770804723103854	19.9422847429911	2.92168329352287	0.0122306247018907	0.04687777957774	-3.30420713090806
GK	0.900824228922531	15.7464208602905	2.92063141297002	0.0122550510980246	0.0469352418881235	-3.30614203874833
IMP4	0.687728246053036	14.1535317897797	2.91869464996355	0.0123001524879978	0.0470717374059916	-3.30970434555959
GTF3C1	-1.4433348973592	12.9193970362345	-2.91660202226297	0.0123490684421066	0.0472226099150501	-3.31355286779328
CWC27	0.889000256856265	13.9586108525594	2.91614711737214	0.0123597275012608	0.0472270693692569	-3.31438941245727
IGF2BP1	-1.24011007944743	13.0308224360148	-2.91552957226348	0.0123742120422468	0.0472389737316471	-3.31552500642217
PCBP2	0.704270680745459	18.6678349177043	2.91487706469272	0.0123895349089419	0.0472389737316471	-3.31672484599087
OAT	0.622795104980465	17.9901968638102	2.91480072661845	0.0123913287878994	0.0472389737316471	-3.31686521434082
ATL3	0.708055496215827	18.2660710016887	2.91364806948986	0.0124184465458642	0.0473061038022009	-3.31898460918314
MAP2K4	-0.678609212239637	15.0456142425537	-2.91083301264976	0.0124849218790154	0.0475180491704541	-3.32416003680674
EEF1G	0.771875381469702	19.4384419123332	2.91048401961511	0.0124931876009958	0.0475180491704541	-3.32480159151692
TXNL4A	-0.752593994140605	13.5171627203624	-2.90955462807921	0.0125152262225495	0.0475655083706521	-3.32651002697439
RPS14	-0.852382659912141	19.440046787262	-2.90831470073083	0.0125446885543324	0.0476278904820573	-3.32878914634445
PYGL	0.707137425740573	18.7512658437093	2.90805841466033	0.0125507868184879	0.0476278904820573	-3.3292602058546
DHX32	0.967962900797527	14.6287267208099	2.90593369795743	0.0126014571684533	0.0477678969032155	-3.33316519470474
NDUFS3	0.818407058715795	18.4391414324442	2.90570663505712	0.012606884147522	0.0477678969032155	-3.33358248018162
ATP11C	0.966194788614962	13.6758830547333	2.90400104813285	0.0126477230755189	0.0478861661344799	-3.33671673885671
MTG2	-1.32151317596436	13.6521493593852	-2.90302081877985	0.0126712531621408	0.0479387714689357	-3.3385178989538
EIF3F	0.658920923868799	17.803740978241	2.90073515838858	0.0127262882562582	0.0480844598875185	-3.34271734430041
THRSP	-0.838336944580075	19.2634647687276	-2.90061897034604	0.0127290921953491	0.0480844598875185	-3.34293080058363
MSRB3	0.824092864990202	13.8929290771484	2.90003379853003	0.0127432233143423	0.0480971772994328	-3.34400583243593
VPS4B	0.60297075907383	17.3799223899841	2.89914858659445	0.0127646295348108	0.0480971772994328	-3.34563199924227
GTF3C2	-0.834469795227038	12.810201327006	-2.89908660332341	0.0127661297493916	0.0480971772994328	-3.34574586138679
SMG9	1.27529462178549	19.7527125676473	2.89860396530308	0.0127778172727407	0.0480971772994328	-3.34663244344279
PALLD	0.659279823303226	14.6306057771047	2.8984809594612	0.0127807976663015	0.0480971772994328	-3.34685839474173
GABPA	-1.0938701629639	12.822137594223	-2.89726851719268	0.0128102116267099	0.0481714307202433	-3.34908545436073
AKT2	0.844669342040998	16.3454715410868	2.89640320750234	0.0128312451009978	0.0482140818560905	-3.35067478324925
LAMB1	-0.661729176839135	18.3453319867452	-2.89465806991161	0.0128737690316752	0.0483373591944032	-3.35387984125804
TUBGCP3	0.663827896118164	14.1027440230052	2.8932264416174	0.0129087578122445	0.0484321795745976	-3.35650885324376
PSMC2	0.685834248860697	17.8008259137472	2.8922306403249	0.0129331505468662	0.0484871318543024	-3.35833737995701
HSPA4	0.656464258829761	17.3367403348287	2.89010049847476	0.0129854829225754	0.0486460948916901	-3.36224843245855
LTV1	-0.749419848124164	14.958056529363	-2.88970966166547	0.0129951075600113	0.0486460948916901	-3.36296597128422
WASF2	1.05470403035484	13.9644388357798	2.88792643322428	0.0130391105223029	0.0487741164274113	-3.36623957797177
DDX41	-0.657999356587736	14.1929892698924	-2.88725208433663	0.01305578916379	0.048799812990124	-3.36747743273717
SNRPF	1.77363014221193	15.9940521717071	2.88605283386075	0.0130855023530234	0.0488734029002508	-3.36967867883063
COBLL1	0.6046393712362	14.0832234223684	2.88566503956086	0.0130951248373938	0.0488734029002508	-3.37039044569205
BCCIP	1.12453619639079	15.7526574929555	2.88410985524705	0.0131337846056739	0.0489809433382515	-3.37324468759853
SDCBP	0.717858632405594	18.1485850016276	2.88289808463477	0.013163985842318	0.0490568011726832	-3.37546845915919
TGOLN2	0.888894081115767	15.7359069188436	2.88112970861952	0.0132081828357208	0.0491846628800233	-3.37871336471688
EWSR1	-0.709130605061866	16.5785707632701	-2.87956291417992	0.0132474643502524	0.0492940427393462	-3.3815880609491
BORCS8	1.2990118662516	15.8040978908539	2.87688985723799	0.0133147482257036	0.0495073784924329	-3.38649180159397
GIP	1.13969421386723	14.6227411429087	2.8740463282937	0.0133866941569422	0.0497377172746732	-3.39170732154395
LHPP	-0.798076629638668	14.1860654354096	-2.87350265267687	0.0134004937613122	0.0497518331809911	-3.39270440358726
IFRD2	-1.00465265909831	14.1072177886963	-2.87021466290411	0.0134842500166725	0.0500003645527548	-3.39873368974085
SPCS3	0.736562093098964	17.6190931002299	2.87008609694399	0.0134875355235773	0.0500003645527548	-3.39896941803662
DPH6	1.2974510192871	13.0609890619914	2.86952366464825	0.0135019178060086	0.0500164118279171	-3.40000062511507
PES1	-0.913085619608538	14.7009960015615	-2.86875243332994	0.0135216640666413	0.0500522907228723	-3.40141459711328
ACAT2	-0.84819666544594	19.4028169314067	-2.86797085652747	0.013541704339401	0.0500892037832862	-3.40284746151761
CRYBG1	-0.975154558817536	13.3569949467977	-2.86739308025026	0.0135565378750188	0.0501068171829261	-3.40390664992993
ATE1	0.717831611633327	15.6033767064412	2.86559168795897	0.0136028891083414	0.0502408116659232	-3.40720872448593
SPG21	0.9223327636719	14.4702520370484	2.86333030815699	0.0136612980254457	0.0504191080686886	-3.41135341609816
PHB	0.77268346150716	19.9392881393433	2.85998417539713	0.0137481799912345	0.0506651828271569	-3.41748508683453
TMEM65	-1.14433097839354	13.4983696937561	-2.85956384201783	0.0137591324380463	0.0506651828271569	-3.41825523362784
PCNA	0.973028182983366	16.596563021342	2.85924437153954	0.0137674625106289	0.0506651828271569	-3.41884056166612
FBXO22	-0.73231283823654	15.0006432533264	-2.85914960430133	0.0137699344891146	0.0506651828271569	-3.4190141900158
CDC42BPA	0.882497151692728	12.731174548467	2.85880630869972	0.0137788929377172	0.0506651828271569	-3.41964315158537
SARAF	0.719525655110663	14.4196999073029	2.85786898963862	0.0138033820301376	0.0507177441653874	-3.4213603646211
HECTD4	0.971235593159967	13.1437773704529	2.85306998786303	0.0139294396979553	0.0511431457544854	-3.43015062064202
SCRN3	-0.659734725952138	14.5187924702962	-2.85255697177671	0.0139429824460154	0.0511551162750196	-3.43109013084205
F3	1.0318702061971	13.6468605200449	2.84934032152955	0.0140281934684583	0.0514298176164924	-3.43698016464382
CBL	-1.28074328104657	12.4807744026184	-2.84595130562508	0.0141185270476304	0.051696737723351	-3.44318437994376
OVCA2	-0.862401962280302	13.9396142959595	-2.845829582341	0.0141217822243284	0.051696737723351	-3.44340718915863
RPS24	0.793755213419601	17.54976050059	2.84393547200548	0.0141725309454822	0.0518443687160101	-3.4468740289643
WARS2	-0.754126548767134	15.8712395826975	-2.84284024835897	0.0142019572997279	0.0519123667080517	-3.44887843297015
YARS1	0.58063507080076	18.6911182403564	2.8424674027695	0.0142119886344455	0.0519123667080517	-3.44956075405553
RPL28	-0.986715952555336	17.3064427375793	-2.84149523941543	0.0142381774065398	0.05196986984412	-3.45133976338615
THY1	-1.01738230387366	18.4740261236827	-2.84036753934934	0.014268615825509	0.0520176748756441	-3.453403242383
MIEN1	0.887098312377931	15.3665111064911	2.84021182594417	0.0142728238228954	0.0520176748756441	-3.45368815555919
NAT1	1.35333410898843	12.3960026105245	2.8398486892504	0.0142826419859558	0.0520176748756441	-3.45435258460162
POLR2L	0.730363845825199	15.884489218394	2.8376652366745	0.0143418169410479	0.0521949811863302	-3.45834727019281
ZADH2	-0.611227989196774	15.284286737442	-2.83707381585993	0.0143578869771848	0.0522152687949522	-3.45942918275957
PRKAA1	0.727789560953799	17.3693761825562	2.83608522554115	0.0143847885655999	0.052274889053221	-3.46123755239809
STRAP	0.6812941233317	17.1436874071757	2.83537574282027	0.0144041257181569	0.0523069528816282	-3.46253528759131
TRAPPC3	0.649417241414334	16.8207955360413	2.83448043457477	0.014428564219017	0.0523204314063095	-3.46417282664392
MAPRE2	-0.645776112874337	15.1406896909078	-2.8344692149473	0.0144288707315491	0.0523204314063095	-3.46419334692382
CDC16	-0.679317156473802	14.2508010864258	-2.83314933512119	0.0144649738264997	0.0524131425978413	-3.46660724148296
MPC2	-1.02575747172037	17.1657905578613	-2.83135577437039	0.0145141765900929	0.0525531503171123	-3.46988706833419
FHOD1	0.987859725952164	13.8032025496165	2.8302827605723	0.0145436915065336	0.0526217201781853	-3.47184904941478
NMT1	1.21450455983482	15.6735957463582	2.82670652086688	0.0146424898133157	0.052872807093815	-3.4783870101741
WNK1	0.625789642333965	14.322111527125	2.82662991435079	0.0146446133967052	0.052872807093815	-3.47852704085939
PSMA6	0.725446065266969	19.8376139005025	2.82661703367207	0.0146449704874929	0.052872807093815	-3.47855058564938
EIF4G3	0.607944806416828	14.9702563285828	2.82518928480649	0.014684605232288	0.0529774554246793	-3.48116025129972
SZT2	1.54837862650553	13.9022483030955	2.82391832745747	0.0147199764095078	0.0530665816212328	-3.48348309937094
VPS35	-0.828848520914672	17.625702381134	-2.82351061403317	0.0147313410080815	0.0530690959559779	-3.48422820509725
HGS	0.818877220153796	15.6083040237427	2.82029822889102	0.0148211862269002	0.0533237350631825	-3.49009812553112
NDUFB3	0.773109118143697	16.9536677201589	2.82021709369002	0.0148234624306294	0.0533237350631825	-3.490246363946
CAB39	0.762340227762856	15.1086796919505	2.81531821073704	0.0149615385931654	0.0537815422695072	-3.49919522344207
CLGN	0.697631200154596	15.8742542266846	2.81482665808914	0.0149754629300103	0.0537927278532861	-3.50009296816354
CEP170	0.782855033874466	15.2174708843231	2.81197023802413	0.0150566306657301	0.0540176947647638	-3.50530911803895
DNAJB6	0.7016515731812	15.7762139638265	2.81185874687475	0.0150598075655734	0.0540176947647638	-3.50551269079496
PIGS	-0.609211921691871	16.0532383124033	-2.81121320651564	0.0150782149971808	0.0540377365117629	-3.50669135530132
GPS1	-0.662800788879373	16.3145732879639	-2.81090123296643	0.0150871187969525	0.0540377365117629	-3.50726095376879
HMGCL	-0.91915130615234	18.003898302714	-2.81023611274125	0.0151061187941008	0.0540668640292458	-3.50847527918528
NFS1	0.5911506017049	16.2965762615204	2.80973298502732	0.0151205069376458	0.0540794550789273	-3.50939381034514
NOL9	-1.0064125061035	14.6474248568217	-2.80883824403478	0.015146127579748	0.054130235950185	-3.51102720033706
PPIC	0.967460632324233	16.7156098683675	2.80847761894258	0.0151564660660518	0.054130235950185	-3.51168550620929
GPC6	0.818762461344429	15.8712041378021	2.80680761545691	0.0152044328756303	0.054262592221134	-3.51473379077816
CEBPA	-0.7038818995158	15.3265551726023	-2.80547200286556	0.0152429027585394	0.0543607821041527	-3.51717142593687
RPS2	0.70918464660646	18.2497925758362	2.80506241856285	0.0152547192929044	0.0543607821041527	-3.51791891087796
[truncated: 3,579 more rows]

## Sheet: Table_S_3
Proteomic profiles of TERT-hAPCs differentiated in 3D vs 2D conditions
[truncated: 4,976 more rows]

[truncated: 3 more sheets: Table_S_4, Table_S_5, Table_S_6]
